# Supplementary material for: Characteristics of the vertical variation in water quality indicators of aquatic landscapes in urban parks: A case study of Xinxiang, China
Source: PLoS One. 2024 Dec 5;19(12):e0314860. doi: 10.1371/journal.pone.0314860 (PMC11620695; doi:10.1371/journal.pone.0314860)
Supplement: S1 File — (XLSX) [file pone.0314860.s001.xlsx]

## Sheet: Different water layers
0.5m	Hexie Park	Muye Park	Xiangyang Park	Dingguohu Park	Renmin Park			1m	Hexie Park	Muye Park	Xiangyang Park	Dingguohu Park	Renmin Park		1.5m	Hexie Park	Muye Park	Xiangyang Park	Dingguohu Park	Renmin Park
WT	23.9375	25.8905	24.1667	23.95	25.3375			WT	22.8958	25.7095	24.15	23.776	26.2429		WT	24.3	25.7905	23.9375	23.55	26.0714
Ch	11.2917	70.7143	14	22.3333	15.8333			Ch	10.875	77.9524	15.2917	23.76	20.6667		Ch	11.7083	93.1905	20.9583	37	19.4286
Tu	6.6875	95.619	16.1875	27.85	19.2667			Tu	5.5875	108.229	19.0792	30.96	26.5		Tu	7.76667	136.462	28.9583	53.6667	25.7071
SS	12.625	40.0476	16	20.0417	16.5833			SS	12.5417	43.5238	16.5417	20.08	19.7143		SS	13.2083	51.9048	19.4583	27.375	18.9286
PH	8.29417	7.93524	7.79958	8.67917	8.79125			PH	8.2775	7.9381	7.77833	8.6596	8.71421		PH	8.24333	7.94429	7.75833	42.2146	8.58571
EC	161.004	72.4143	100.979	42.9167	104.381			EC	160.863	73.3095	100.846	47.68	91.2926		EC	161.596	73.4429	101.1	42.9958	96.705
DO	4.69125	3.89762	4.91625	4.3175	4.86833			DO	4.74	3.94286	4.84708	4.3916	4.44316		DO	4.63375	3.85286	4.75542	4.13958	4.54
Algal Density	2207.67	2829.76	3236.08	5300.52	6408.92			Algal Density	2159.46	2420.48	3477.25	5074.4	8410.37		Algal Density	2633.29	2649.1	3744.25	6299.79	7936.86
TN	0.34875	0.36619	0.574583	0.782917	0.419583			TN	0.445	0.555714	0.41875	0.4908	0.551053		TN	0.367917	0.311905	0.37875	0.425208	0.722857
TP	0.0895833	0.223333	0.02	0.0258333	0.0245833			TP	0.03125	0.224286	0.02625	0.0236	0.0321053		TP	0.0433333	0.220952	0.0241667	0.0383333	0.0264286
COD	21.625	19	13.2917	17.375	19.8333			COD	26.5	18	14.25	17.16	17.2632		COD	23.6667	23.8571	14.375	14.5417	17.0714
Fe	0.0629167	0.131905	0.075	0.1525	0.119583			Fe	0.0470833	0.183333	0.065	0.1696	0.111053		Fe	0.0566667	0.19181	0.0854167	0.26625	0.154286
Zn	0.88875	0.506667	0.785	0.3	0.563333			Zn	0.907083	0.608571	0.712083	0.272	0.596842		Zn	0.9225	0.512857	0.81375	0.297917	0.624286
Tu	0.0516667	0.0857143	0.105833	0.0875	0.0579167			Tu	0.0395833	0.100952	0.11125	0.0992	0.0705263		Tu	0.09	0.0805781	0.124167	0.12625	0.0885714
WT	Water Depth	Hexie Park	Muye Park	Xiangyang Park	Dingguohu Park	Renmin Park		Ch	Water Depth	Hexie Park	Muye Park	Xiangyang Park	Dingguohu Park	Renmin Park		Tu	Water Depth	Hexie Park	Muye Park	Xiangyang Park	Dingguohu Park	Renmin Park
	0.5m	23.94a	25.89a	24.17a	23.95a	25.34a			0.5m	11.30a	70.71c	14ab	22.34b	15.84ab			0.5m	6.69a	95.62c	16.19ab	27.85b	19.27b
	1.0m	22.90a	25.71a	24.15a	23.78a	26.24a			1.0m	10.88a	77.95c	15.29ab	23.76b	20.67b			1.0m	5.59a	108.23c	19.08ab	30.96b	26.5b
	1.5m	24.3a	25.79a	23.94a	23.55a	26.07a			1.5m	11.71a	93.19c	20.96a	37b	19.43a			1.5m	7.76a	136.46c	28.96ab	53.67b	25.71ab
SS	Water Depth	Hexie Park	Muye Park	Xiangyang Park	Dingguohu Park	Renmin Park		EC	Water Depth	Hexie Park	Muye Park	Xiangyang Park	Dingguohu Park	Renmin Park
	0.5m	12.63a	40.05d	16ab	20.04c	16.58bc			0.5m	161.00c	72.41ab	100.98b	42.92a	104.38b
	1.0m	12.54a	43.52c	16.54ab	20.08b	19.71b			1.0m	160.86c	73.31ab	100.84b	47.68a	91.29b
	1.5m	13.21a	51.90c	19.46ab	27.38b	18.93ab			1.5m	161.60c	73.44ab	101.1b	43.0a	96.71b
pH	Water Depth	Hexie Park	Muye Park	Xiangyang Park	Dingguohu Park	Renmin Park		DO	Water Depth	Hexie Park	Muye Park	Xiangyang Park	Dingguohu Park	Renmin Park		COD	Water Depth	Hexie Park	Muye Park	Xiangyang Park	Dingguohu Park	Renmin Park
	0.5m	8.29b	7.94a	7.80a	8.68c	8.79c			0.5m	4.69ab	3.90a	4.92b	4.32ab	4.87b			0.5m	21.63a	19a	13.3a	17.38a	19.83a
	1.0m	8.28b	7.94a	7.78a	8.66c	8.71c			1.0m	4.74b	3.94a	4.85b	4.39ab	4.44ab			1.0m	26.5a	18a	14.25a	17.16a	17.26a
	1.5m	8.24a	7.94a	7.76a	8.67a	8.59a			1.5m	4.63b	3.85a	4.76b	4.14ab	4.54ab			1.5m	23.67a	23.86a	14.38a	14.54a	17.07a
TN	Water Depth	Hexie Park	Muye Park	Xiangyang Park	Dingguohu Park	Renmin Park		TP	Water Depth	Hexie Park	Muye Park	Xiangyang Park	Dingguohu Park	Renmin Park
	0.5m	0.35a	0.37a	0.57a	0.78a	0.42a			0.5m	0.09a	0.22b	0.02a	0.026a	0.025a
	1.0m	0.45a	0.56a	0.42a	0.49a	0.55a			1.0m	0.03a	0.22b	0.03a	0.02a	0.03a
	1.5m	0.37a	0.31a	0.38a	0.43a	0.72a			1.5m	0.043a	0.22b	0.024a	0.04a	0.026a
Fe	Water Depth	Hexie Park	Muye Park	Xiangyang Park	Dingguohu Park	Renmin Park		Zn	Water Depth	Hexie Park	Muye Park	Xiangyang Park	Dingguohu Park	Renmin Park		Cu	Water Depth	Hexie Park	Muye Park	Xiangyang Park	Dingguohu Park	Renmin Park
	0.5m	0.06a	0.13bc	0.08ab	0.15c	0.12abc			0.5m	0.89c	0.51ab	0.79bc	0.3a	0.56ab			0.5m	0.052a	0.09a	0.11a	0.09a	0.06a
	1.0m	0.047a	0.18d	0.07ab	0.17cd	0.11bc			1.0m	0.91b	0.61ab	0.71b	0.27a	0.60ab			1.0m	0.04a	0.10ab	0.11b	0.10ab	0.07ab
	1.5m	0.06a	0.19bc	0.09a	0.27c	0.15ab			1.5m	0.92c	0.51ab	0.81bc	0.30a	0.62abc			1.5m	0.09a	0.08a	0.12a	0.13a	0.09a
Figure 2
0.5m											0.5m											0.5m
		Average Value	Standard Deviation	Bias Standard Error	Error of Mean	95% Confidence Interva	Minimum Value	Maximum Value					Average Value	Standard Deviation	Bias Standard Error	Error of Mean	95% Confidence Interva	Minimum Value	Maximum Value					Average Value	Standard Deviation	Bias Standard Error	Error of Mean	95% Confidence Interva	Minimum Value	Maximum Value
					Lower Limit	Upper Limit										Lower Limit	Upper Limit										Lower Limit	Upper Limit
WT	Hexie Park	23.9375	6.24443	1.27464	21.3007	26.5743	11.8	32.6			PH	Hexie Park	8.2942	0.20707	0.04227	8.2067	8.3816	8	8.72			Fe	Hexie Park	0.0629	0.06286	0.01283	0.0364	0.0895	0	0.2
	Muye Park	25.8905	6.22486	1.35838	23.057	28.724	14.3	32				Muye Park	7.9352	0.27088	0.05911	7.8119	8.0585	7.37	8.34				Muye Park	0.1319	0.10063	0.02196	0.0861	0.1777	0	0.4
	Xiangyang Park	24.1667	5.13197	1.04756	21.9996	26.3337	14.5	31.8				Xiangyang Park	7.7996	0.12352	0.02521	7.7474	7.8517	7.64	8.04				Xiangyang Park	0.075	0.05949	0.01214	0.0499	0.1001	0	0.19
	Dingguohu Park	23.95	5.73532	1.17072	21.5282	26.3718	16.4	32.6				Dingguohu Park	8.6792	0.25172	0.05138	8.5729	8.7855	8.35	9.25				Dingguohu Park	0.1525	0.09515	0.01942	0.1123	0.1927	0	0.39
	Renmin Park	25.3375	6.50163	1.32714	22.5921	28.0829	15.5	36.5				Renmin Park	8.7913	0.5044	0.10296	8.5783	9.0042	8.22	9.9				Renmin Park	0.1196	0.07068	0.01443	0.0897	0.1494	0	0.26
	Total	24.6248	5.93027	0.54825	23.5389	25.7107	11.8	36.5				Total	8.3092	0.49263	0.04554	8.219	8.3994	7.37	9.9				Total	0.1078	0.08487	0.00785	0.0922	0.1233	0	0.4
Ch	Hexie Park	11.2917	5.30364	1.0826	9.0521	13.5312	5	24			DO	Hexie Park	4.6912	1.254	0.25597	4.1617	5.2208	3.31	7.47			Zn	Hexie Park	0.8887	0.61997	0.12655	0.627	1.1505	0.17	2.15
	Muye Park	70.7143	24.5237	5.35152	59.5512	81.8774	29	110				Muye Park	3.8976	1.13501	0.24768	3.381	4.4143	2.84	6.53				Muye Park	0.5067	0.28923	0.06311	0.375	0.6383	0.01	1.01
	Xiangyang Park	14	3.50155	0.71475	12.5214	15.4786	10	24				Xiangyang Park	4.9163	1.10128	0.2248	4.4512	5.3813	3.06	6.95				Xiangyang Park	0.785	0.31114	0.06351	0.6536	0.9164	0.25	1.65
	Dingguohu Park	22.3333	8.44247	1.72331	18.7684	25.8983	12	41				Dingguohu Park	4.3175	0.87977	0.17958	3.946	4.689	2.67	6.08				Dingguohu Park	0.3	0.32126	0.06558	0.1643	0.4357	0	1.39
	Renmin Park	15.8333	3.59549	0.73393	14.3151	17.3516	9	22				Renmin Park	4.8683	1.18856	0.24261	4.3664	5.3702	2.79	7.65				Renmin Park	0.5633	0.5153	0.10519	0.3457	0.7809	0	1.58
	Total	25.7094	24.269	2.24367	21.2655	30.1533	5	110				Total	4.5546	1.16146	0.10738	4.3419	4.7673	2.67	7.65				Total	0.6114	0.47709	0.04411	0.524	0.6987	0	2.15
Tu	Hexie Park	6.6875	4.70895	0.96121	4.6991	8.6759	0.2	17.4			TN	Hexie Park	0.3488	0.51356	0.10483	0.1319	0.5656	0	1.58			Cu	Hexie Park	0.0517	0.0635	0.01296	0.0249	0.0785	0	0.26
	Muye Park	95.619	32.9761	7.19596	80.6085	110.63	32.4	166.5				Muye Park	0.3662	0.45439	0.09916	0.1594	0.573	0	1.48				Muye Park	0.0857	0.10424	0.02275	0.0383	0.1332	0	0.48
	Xiangyang Park	16.1875	6.1351	1.25232	13.5969	18.7781	8.5	33.8				Xiangyang Park	0.5746	0.75678	0.15448	0.255	0.8941	0	2.55				Xiangyang Park	0.1058	0.18701	0.03817	0.0269	0.1848	0	0.71
	Dingguohu Park	27.85	12.8181	2.61648	22.4374	33.2626	7.8	48.1				Dingguohu Park	0.7829	0.92144	0.18809	0.3938	1.172	0	2.98				Dingguohu Park	0.0875	0.033	0.00674	0.0736	0.1014	0.02	0.14
	Renmin Park	19.2667	8.16081	1.66582	15.8207	22.7127	6.4	35.8				Renmin Park	0.4196	0.70382	0.14367	0.1224	0.7168	0	2.76				Renmin Park	0.0579	0.0312	0.00637	0.0447	0.0711	0.02	0.13
	Total	31.5197	34.6268	3.20125	25.1792	37.8601	0.2	166.5				Total	0.5018	0.70359	0.06505	0.373	0.6306	0	2.98				Total	0.0775	0.10214	0.00944	0.0588	0.0962	0	0.71
SS	Hexie Park	12.625	1.9068	0.38922	11.8198	13.4302	8	16			TP	Hexie Park	0.0896	0.32384	0.0661	-0.0472	0.2263	0	1.59
	Muye Park	40.0476	9.27619	2.02423	35.8251	44.2701	22	61				Muye Park	0.2233	0.21134	0.04612	0.1271	0.3195	0	0.59
	Xiangyang Park	16	1.91107	0.39009	15.193	16.807	14	22				Xiangyang Park	0.02	0.03414	0.00697	0.0056	0.0344	0	0.17
	Dingguohu Park	20.0417	4.52509	0.92368	18.1309	21.9524	14	30				Dingguohu Park	0.0258	0.02263	0.00462	0.0163	0.0354	0	0.07
	Renmin Park	16.5833	2.88801	0.58951	15.3638	17.8028	12	23				Renmin Park	0.0246	0.02303	0.0047	0.0149	0.0343	0	0.07
	Total	20.5726	10.5547	0.97578	18.64	22.5053	8	61				Total	0.0729	0.18603	0.0172	0.0388	0.107	0	1.59
EC	Hexie Park	161.004	67.4409	13.7663	132.526	189.482	60.9	224			COD	Hexie Park	21.625	32.7558	6.68624	7.7935	35.4565	1	146
	Muye Park	72.4143	35.0136	7.6406	56.4763	88.3523	37.1	153.5				Muye Park	19	6.8775	1.50079	15.8694	22.1306	9	33
	Xiangyang Park	100.979	13.148	2.68382	95.4273	106.531	71.7	115.4				Xiangyang Park	13.2917	17.8897	3.65172	5.7375	20.8458	0	71
	Dingguohu Park	42.9167	21.0037	4.28736	34.0476	51.7857	21.2	66.3				Dingguohu Park	17.375	18.0695	3.68841	9.7449	25.0051	2	72
	Renmin Park	104.383	67.1923	13.7156	76.0105	132.756	14.8	181				Renmin Park	19.8333	13.2392	2.70243	14.2429	25.4237	7	68
	Total	96.953	60.8837	5.6287	85.8046	108.101	14.8	224				Total	18.2051	19.8005	1.83056	14.5795	21.8308	0	146
Figure 3
1.0m											1.0m											1.0m
		Average Value	Standard Deviation	Bias Standard Error	Error of Mean	95% Confidence Interva	Minimum Value	Maximum Value					Average Value	Standard Deviation	Bias Standard Error	Error of Mean	95% Confidence Interva	Minimum Value	Maximum Value					Average Value	Standard Deviation	Bias Standard Error	Error of Mean	95% Confidence Interva	Minimum Value	Maximum Value
					Lower Limit	Upper Limit										Lower Limit	Upper Limit										Lower Limit	Upper Limit
WT	Hexie Park	22.8958	7.30006	1.49012	19.8133	25.9784	3.2	32.6			PH	Hexie Park	8.2775	0.20382	0.0416	8.1914	8.3636	7.99	8.64			Fe	Hexie Park	0.0471	0.05513	0.01125	0.0238	0.0704	0	0.21
	Muye Park	25.7095	6.08818	1.32855	22.9382	28.4808	14.4	32				Muye Park	7.9381	0.23644	0.0516	7.8305	8.0457	7.62	8.34				Muye Park	0.1833	0.11168	0.02437	0.1325	0.2342	0	0.41
	Xiangyang Park	24.15	4.86433	0.99293	22.096	26.204	14.3	30.6				Xiangyang Park	7.7783	0.12412	0.02534	7.7259	7.8307	7.65	8				Xiangyang Park	0.065	0.06262	0.01278	0.0386	0.0914	0	0.21
	Dingguohu Park	24.1174	5.20818	1.08598	21.8652	26.3696	16.4	31.7				Dingguohu Park	8.6743	0.24426	0.05093	8.5687	8.78	8.37	9.33				Dingguohu Park	0.1696	0.08557	0.01784	0.1326	0.2066	0.04	0.37
	Renmin Park	25.687	5.78056	1.20533	23.1873	28.1867	17.2	35.8				Renmin Park	8.6935	0.4456	0.09291	8.5008	8.8862	7.94	9.66				Renmin Park	0.1157	0.06508	0.01357	0.0875	0.1438	0	0.24
	Total	24.4739	5.90437	0.55059	23.3832	25.5646	3.2	35.8				Total	8.2739	0.45987	0.04288	8.189	8.3589	7.62	9.66				Total	0.1139	0.0937	0.00874	0.0966	0.1312	0	0.41
Ch	Hexie Park	10.875	5.29407	1.08065	8.6395	13.1105	5	23			DO	Hexie Park	4.74	1.19704	0.24435	4.2345	5.2455	3.21	6.92			Zn	Hexie Park	0.9071	0.62541	0.12766	0.643	1.1712	0	2.21
	Muye Park	77.9524	27.9383	6.09663	65.235	90.6697	26	120				Muye Park	3.9429	1.02162	0.22294	3.4778	4.4079	2.31	6.36				Muye Park	0.6086	0.51298	0.11194	0.3751	0.8421	0	2.55
	Xiangyang Park	15.2917	3.9174	0.79964	13.6375	16.9458	11	26				Xiangyang Park	4.8471	1.12776	0.2302	4.3709	5.3233	3.14	7.13				Xiangyang Park	0.7121	0.43185	0.08815	0.5297	0.8944	0.07	1.76
	Dingguohu Park	23.3913	7.91856	1.65113	19.9671	26.8155	14	39				Dingguohu Park	4.3352	0.83691	0.17451	3.9733	4.6971	3.24	5.71				Dingguohu Park	0.2752	0.31536	0.06576	0.1388	0.4116	0	1.28
	Renmin Park	21.3043	8.46616	1.76532	17.6433	24.9654	12	43				Renmin Park	4.6013	1.16475	0.24287	4.0976	5.105	2.68	6.45				Renmin Park	0.5783	0.6034	0.12582	0.3173	0.8392	0	1.64
	Total	28.6348	27.2018	2.53658	23.6098	33.6597	5	120				Total	4.5081	1.10812	0.10333	4.3034	4.7128	2.31	7.13				Total	0.6197	0.54374	0.0507	0.5193	0.7202	0	2.55
Tu	Hexie Park	5.5875	5.47225	1.11702	3.2768	7.8982	0	18			TN	Hexie Park	0.445	0.58584	0.11958	0.1976	0.6924	0	2.15			Cu	Hexie Park	0.0396	0.06868	0.01402	0.0106	0.0686	0	0.34
	Muye Park	108.229	41.8078	9.1232	89.1979	127.259	29	187.7				Muye Park	0.5557	0.65784	0.14355	0.2563	0.8552	0	2.01				Muye Park	0.101	0.08354	0.01823	0.0629	0.139	0	0.39
	Xiangyang Park	19.0792	5.16703	1.05472	16.8973	21.261	10.5	29.7				Xiangyang Park	0.4188	0.53953	0.11013	0.1909	0.6466	0	1.9				Xiangyang Park	0.1112	0.16812	0.03432	0.0403	0.1822	0	0.62
	Dingguohu Park	30.5043	14.4596	3.01502	24.2516	36.7571	10.5	65.3				Dingguohu Park	0.4791	0.63969	0.13339	0.2025	0.7558	0	2.41				Dingguohu Park	0.1009	0.03679	0.00767	0.085	0.1168	0.05	0.17
	Renmin Park	27.3435	15.2855	3.18724	20.7335	33.9534	9.8	60.5				Renmin Park	0.5096	0.92939	0.19379	0.1077	0.9115	0	3.26				Renmin Park	0.077	0.05321	0.01109	0.0539	0.1	0.02	0.23
	Total	36.4809	40.5032	3.77694	28.9988	43.963	0	187.7				Total	0.4795	0.67219	0.06268	0.3553	0.6037	0	3.26				Total	0.0855	0.09683	0.00903	0.0676	0.1034	0	0.62
SS	Hexie Park	12.5417	1.7932	0.36604	11.7845	13.2989	9	16			TP	Hexie Park	0.0313	0.04955	0.01011	0.0103	0.0522	0	0.22
	Muye Park	43.5238	12.2663	2.67672	37.9403	49.1074	21	66				Muye Park	0.2243	0.21498	0.04691	0.1264	0.3221	0	0.62
	Xiangyang Park	16.5417	1.64129	0.33503	15.8486	17.2347	13	20				Xiangyang Park	0.0263	0.05948	0.01214	0.0011	0.0514	0	0.29
	Dingguohu Park	19.9565	4.31149	0.89901	18.0921	21.8209	14	31				Dingguohu Park	0.023	0.02183	0.00455	0.0136	0.0325	0	0.06
	Renmin Park	19.8696	5.25966	1.09672	17.5951	22.144	15	34				Renmin Park	0.0291	0.0443	0.00924	0.01	0.0483	0	0.22
	Total	21.9826	12.195	1.13719	19.7298	24.2354	9	66				Total	0.0634	0.12502	0.01166	0.0403	0.0865	0	0.62
EC	Hexie Park	160.863	68.0885	13.8985	132.111	189.614	61.8	225			COD	Hexie Park	26.5	45.4648	9.28045	7.3019	45.6981	6	173
	Muye Park	73.3095	34.769	7.58722	57.4829	89.1362	37.9	155.1				Muye Park	18	7.46324	1.62861	14.6028	21.3972	0	34
	Xiangyang Park	100.846	12.2871	2.50809	95.6575	106.034	73.5	113.7				Xiangyang Park	14.25	17.8185	3.63719	6.7259	21.7741	0	72
	Dingguohu Park	43.7348	21.0962	4.39887	34.6121	52.8575	21.6	65.3				Dingguohu Park	17.8696	12.8428	2.6779	12.3159	23.4232	1	47
	Renmin Park	97.2696	66.6021	13.8875	68.4686	126.07	15.2	182				Renmin Park	18.4783	12.6989	2.64789	12.9869	23.9697	4	65
	Total	96.2052	60.4708	5.63893	85.0345	107.376	15.2	225				Total	19.0609	23.8935	2.22808	14.6471	23.4747	0	173
Figure 4
1.5m											1.5m											1.5m
		Average Value	Standard Deviation	Bias Standard Error	Error of Mean	95% Confidence Interva	Minimum Value	Maximum Value					Average Value	Standard Deviation	Bias Standard Error	Error of Mean	95% Confidence Interva	Minimum Value	Maximum Value					Average Value	Standard Deviation	Bias Standard Error	Error of Mean	95% Confidence Interva	Minimum Value	Maximum Value
					Lower Limit	Upper Limit										Lower Limit	Upper Limit										Lower Limit	Upper Limit
WT	Hexie Park	24.3	6.05733	1.23645	21.7422	26.8578	12.2	32.8			PH	Hexie Park	8.2433	0.20857	0.04257	8.1553	8.3314	7.97	8.59			Fe	Hexie Park	0.0567	0.05419	0.01106	0.0338	0.0795	0	0.17
	Muye Park	25.7905	6.19628	1.35214	22.97	28.611	14.2	32.5				Muye Park	7.9443	0.23073	0.05035	7.8393	8.0493	7.68	8.34				Muye Park	0.1918	0.18746	0.04091	0.1065	0.2771	0	0.79
	Xiangyang Park	23.9375	4.75932	0.97149	21.9278	25.9472	15.3	31				Xiangyang Park	7.7583	0.1312	0.02678	7.7029	7.8137	7.57	7.96				Xiangyang Park	0.0854	0.08309	0.01696	0.0503	0.1205	0	0.29
	Dingguohu Park	23.55	5.23757	1.06912	21.3384	25.7616	16.1	31.4				Dingguohu Park	42.2146	165.029	33.6863	-27.4709	111.9	8.28	817				Dingguohu Park	0.2663	0.16471	0.03362	0.1967	0.3358	0.02	0.59
	Renmin Park	26.0714	5.5265	1.47702	22.8805	29.2623	17	34.3				Renmin Park	8.5857	0.29435	0.07867	8.4158	8.7557	8.24	9.22				Renmin Park	0.1543	0.12501	0.03341	0.0821	0.2265	0	0.36
	Total	24.5748	5.54561	0.53611	23.5119	25.6377	12.2	34.3				Total	15.7404	78.1924	7.55914	0.7536	30.7271	7.57	817				Total	0.1494	0.15131	0.01463	0.1204	0.1784	0	0.79
Ch	Hexie Park	11.7083	5.5832	1.13967	9.3508	14.0659	2	25			DO	Hexie Park	4.6338	1.30096	0.26556	4.0844	5.1831	3.1	7.35			Zn	Hexie Park	0.9225	0.57602	0.11758	0.6793	1.1657	0	2.21
	Muye Park	93.1905	37.0089	8.07601	76.3442	110.037	30	197				Muye Park	3.8529	0.8483	0.18511	3.4667	4.239	2.9	5.67				Muye Park	0.5129	0.28244	0.06163	0.3843	0.6414	0	1.03
	Xiangyang Park	20.9583	5.93061	1.21058	18.4541	23.4626	12	35				Xiangyang Park	4.7554	0.94507	0.19291	4.3563	5.1545	3.25	6.76				Xiangyang Park	0.8138	0.40154	0.08196	0.6442	0.9833	0.11	1.75
	Dingguohu Park	37	21.0796	4.30285	28.0989	45.9011	11	91				Dingguohu Park	4.1396	0.83228	0.16989	3.7881	4.491	2.47	5.82				Dingguohu Park	0.2979	0.35241	0.07193	0.1491	0.4467	0	1.31
	Renmin Park	19.4286	6.06014	1.61964	15.9296	22.9276	13	33				Renmin Park	4.54	0.96597	0.25817	3.9823	5.0977	3.01	5.76				Renmin Park	0.6243	0.5932	0.15854	0.2818	0.9668	0	1.59
	Total	36.4579	35.2539	3.40812	29.701	43.2149	2	197				Total	4.3847	1.03901	0.10044	4.1855	4.5838	2.47	7.35				Total	0.6386	0.49675	0.04802	0.5434	0.7338	0	2.21
Tu	Hexie Park	7.7667	5.30403	1.08268	5.527	10.0064	0	18.7			TN	Hexie Park	0.3679	0.5759	0.11756	0.1247	0.6111	0	1.96			Cu	Hexie Park	0.09	0.13335	0.02722	0.0337	0.1463	0	0.5
	Muye Park	136.462	68.1458	14.8706	105.442	167.482	37.9	327.3				Muye Park	0.3119	0.51046	0.11139	0.0795	0.5443	0	2.1				Muye Park	0.0805	0.06523	0.01423	0.0508	0.1102	0	0.24
	Xiangyang Park	28.9583	11.9767	2.44473	23.901	34.0156	9.1	59.1				Xiangyang Park	0.3788	0.55838	0.11398	0.143	0.6145	0	1.95				Xiangyang Park	0.1242	0.19145	0.03908	0.0433	0.205	0	0.71
	Dingguohu Park	53.6667	37.5204	7.65881	37.8232	69.5101	10.5	163.8				Dingguohu Park	0.8121	0.88513	0.18068	0.4383	1.1858	0	2.66				Dingguohu Park	0.1263	0.06254	0.01277	0.0998	0.1527	0.02	0.26
	Renmin Park	25.7071	14.377	3.84241	17.4061	34.0082	7.8	53.6				Renmin Park	0.7229	0.9569	0.25574	0.1704	1.2754	0	2.38				Renmin Park	0.0886	0.04802	0.01283	0.0608	0.1163	0.04	0.19
	Total	50.4206	57.534	5.56202	39.3933	61.4478	0	327.3				Total	0.5054	0.7169	0.06931	0.368	0.6428	0	2.66				Total	0.1037	0.11889	0.01149	0.081	0.1265	0	0.71
SS	Hexie Park	13.2083	1.93321	0.39462	12.392	14.0247	9	17			TP	Hexie Park	0.0433	0.14925	0.03047	-0.0197	0.1064	0	0.74
	Muye Park	51.9048	20.3468	4.44003	42.643	61.1665	23	109				Muye Park	0.221	0.21057	0.04595	0.1251	0.3168	0	0.61
	Xiangyang Park	19.4583	3.56284	0.72726	17.9539	20.9628	14	29				Xiangyang Park	0.0242	0.01954	0.00399	0.0159	0.0324	0	0.06
	Dingguohu Park	27.375	11.3245	2.31161	22.5931	32.1569	14	60				Dingguohu Park	0.0383	0.03964	0.00809	0.0216	0.0551	0	0.14
	Renmin Park	18.9286	4.48011	1.19736	16.3418	21.5153	14	27				Renmin Park	0.0264	0.01946	0.0052	0.0152	0.0377	0	0.06
	Total	26.1308	17.2818	1.6707	22.8185	29.4432	9	109				Total	0.0706	0.13892	0.01343	0.0439	0.0972	0	0.74
EC	Hexie Park	161.596	68.4764	13.9777	132.681	190.511	60.5	225			COD	Hexie Park	23.6667	41.4264	8.45612	6.1738	41.1595	0	173
	Muye Park	73.4429	34.3487	7.4955	57.8075	89.0782	38.1	155.6				Muye Park	23.8571	20.9482	4.57128	14.3216	33.3927	5	84
	Xiangyang Park	101.1	12.5647	2.56476	95.7944	106.406	73.4	113.2				Xiangyang Park	14.375	17.0161	3.4734	7.1897	21.5603	0	65
	Dingguohu Park	42.9958	20.8722	4.26051	34.1823	51.8094	21.5	64.7				Dingguohu Park	14.5417	15.1169	3.08572	8.1584	20.925	0	64
	Renmin Park	96.7071	68.345	18.266	57.2459	136.168	16.7	181.1				Renmin Park	17.0714	8.89654	2.3777	11.9347	22.2081	4	39
	Total	95.6336	60.4866	5.84746	84.0405	107.227	16.7	225				Total	18.7103	24.4262	2.36137	14.0286	23.3919	0	173

## Sheet: 0.5m
		WT	Ch	Tu	SS	EC	PH	DO	TN	TP	COD	Fe	Zn	Cu	Algal Density
Hexie Park	Mar	11.8	8	1.6	11	218	8.53	5.97	0.33	1.59	146	0.12	0.9	0	910
		12.6	6	3	11	220	8.61	7.47	0	0	11	0.19	1.22	0.03	684
		13.4	5	0.2	11	223	8.56	7.19	0	0	1	0.2	0.96	0	676
	Apr	18.7	7	4.4	13	209	8.32	4.7	0	0	18	0.14	0.31	0.04	883
		19.2	12	3.7	10	209	8.32	5.46	0	0	10	0.14	0.92	0	913
		20.4	13	12.6	14	201	8.28	4.94	0	0	15	0.08	0.59	0.03	903
	May	27.2	7	3.7	11	205	8.14	3.76	0	0.26	13	0.05	2.15	0.02	730
		26.8	7	5	13	219	8.15	3.38	0	0.02	10	0.01	2.14	0.08	760
		27.6	11	11.2	12	205	8.08	3.56	0.48	0.05	7	0	1.94	0.09	544
	Jun	28.9	8	1.6	12	222	8.09	3.32	0	0	14	0	1.13	0.16	1096
		29.2	11	3.7	12	222	8	3.5	0	0	13	0	0.9	0.06	923
		30.1	9	3.7	12	224	8.01	3.31	0	0.01	13	0.02	1.28	0.06	787
	Jul	30.6	13	2.3	13	68.5	8.72	3.44	0.14	0.01	8	0	0.25	0.02	5712
		32	13	7.8	14	60.9	8.56	3.47	0	0.01	9	0	0.32	0.04	6156
		32.6	14	9.1	14	61.5	8.56	3.81	0.29	0.01	11	0.02	0.19	0.02	5963
	Aug	28	11	5.7	13	96.5	8.44	5.22	0.36	0.02	8	0.02	0.51	0.01	3533
		29.4	11	9.7	14	99.7	8.29	4.25	0.01	0	102	0.01	0.4	0.04	3104
		29	12	5.7	13	96.7	8.31	4.98	0.39	0.03	19	0.04	0.37	0.05	2930
	Sep	23	23	15.3	16	71.4	8.35	4.35	0.83	0.04	25	0.07	0.4	0.05	4683
		22.8	24	17.4	16	70.2	8.2	4.21	1.58	0.03	28	0.08	0.26	0.26	4859
		23.4	23	15.3	16	69.4	8.15	4.15	0.98	0.04	18	0.06	0.17	0.17	4152
	Otc	19.5	9	6.4	12	198.3	8.16	5.64	0.13	0.01	7	0.02	1.15	0	700
		18.6	8	6.4	12	195.3	8.12	6.16	1.56	0.01	6	0.13	1.7	0.01	705
		19.7	6	5	8	198.7	8.11	6.35	1.29	0.01	7	0.11	1.17	0	678
Muye Park	Mar	15.2	30	36.5	22	148.6	8	6.52	0	0	16	0.1	0.01	0.01	2527
		14.6	29	32.4	26	146.5	8.1	6.53	0.29	0	18	0.08	0.44	0.09	2170
		14.3	29	33.8	22	153.5	8.3	5.14	0	0	17	0.05	0.58	0.08	2629
	Apr	19.4	57	85.8	37	72.9	8.28	4.19	0	0.1	14	0.36	0.7	0.17	1558
		19.3	59	89.9	40	73.8	8.34	5.28	0	0.09	10	0.4	0.48	0.14	1741
		19.3	58	94	39	76.2	8.34	4.98	0	0.14	13	0.26	0.68	0.48	1633
	May	32	73	133	49	60.4	8.05	3.11	0.62	0.03	10	0.06	0.82	0.17	2446
		31.2	61	91.9	38	60.9	8.04	3.2	0	0.03	9	0.05	1	0.11	2316
		30.1	73	106.3	44	59.3	8.07	3.35	0.4	0.04	13	0	1.01	0	2813
	Jun	31.2	63	93.3	39	64.6	8.11	3.43	0	0.09	22	0.12	0.33	0.11	6079
		30.1	52	72.8	33	65.9	7.97	3.09	0	0.07	20	0.08	0.68	0.07	5185
		30.8	65	96.7	40	65.5	8.04	2.93	0.82	0.1	16	0.1	0.74	0.03	6683
	Jul	30.8	108	120.7	48	37.1	7.64	2.84	0	0.57	25	0.11	0.32	0.01	3622
		31.2	102	109.7	44	38.1	7.66	3.17	0	0.59	29	0.23	0.23	0.05	3756
		30.8	88	88.5	37	39.4	7.65	2.92	0.86	0.57	33	0.09	0.09	0.01	3814
	Aug	29.9	75	97.4	40	71.2	7.72	3.33	0.26	0.37	15	0.1	0.41	0.02	1885
		27.9	75	104.9	44	76.2	7.37	3.43	0.28	0.35	30	0.06	0.44	0	1816
		30.1	110	166.5	61	79.2	7.82	2.98	1.18	0.28	17	0.14	0.9	0.05	2340
	Sep	24.7	102	137.8	51	43.7	7.73	3.72	1.48	0.4	25	0.11	0.29	0.06	1516
		24.9	92	117.3	47	42.9	7.7	3.93	0.59	0.4	25	0.13	0.23	0.08	1422
		25.9	84	98.8	40	44.8	7.71	3.78	0.91	0.47	22	0.14	0.26	0.06	1474
Xiangyang Park	Mar	14.5	13	8.5	14	115.4	7.92	6.5	0	0	11	0.09	0.83	0.07	2979
		15.1	11	9.1	14	112.9	7.93	6.95	0	0	65	0.01	0.66	0.05	2324
		15	12	9.8	14	112.5	7.88	6.82	0.57	0.17	71	0.04	1.15	0.07	3084
	Apr	21.1	13	9.1	14	102.4	8.04	4.96	0	0	9	0.19	0.7	0.04	1398
		22.4	10	11.9	15	106.4	8.04	5.55	0	0.04	8	0.16	0.74	0.26	1684
		21.1	10	9.8	14	104.7	8.03	5.01	0	0.01	9	0.16	0.72	0.01	1497
	May	29.4	15	21.5	17	110.5	7.85	3.06	0.12	0.03	8	0	1.42	0.01	1670
		30.2	14	18.7	16	112.5	7.84	3.31	0	0.03	3	0	1.14	0	1530
		29.6	12	15.3	16	112.5	7.9	3.65	0	0	3	0.02	1.65	0.03	1700
	Jun	28.3	13	17.4	16	111.4	7.68	3.34	0.05	0.03	11	0.16	0.84	0.09	1338
		28.5	10	12.6	15	111.9	7.74	3.91	0.33	0.02	17	0.14	0.77	0.07	1731
		28.6	10	13.9	15	112	7.78	3.59	0.65	0.03	19	0.06	1	0.14	1354
	Jul	30.3	13	16.7	16	71.7	7.76	4.86	0.03	0.02	8	0	0.55	0.02	3344
		30.4	13	15.3	16	72.5	7.69	5.08	0	0	0	0.08	0.44	0	3305
		31.8	12	11.9	14	72.1	7.75	3.89	0.34	0.01	4	0.05	0.46	0	3248
	Aug	24.4	14	18.7	16	96.9	7.65	4.86	1.54	0.01	4	0.04	0.65	0.06	4901
		24.2	15	19.4	17	99.1	7.67	4.95	0.84	0	2	0.09	0.71	0.71	5476
		23.8	14	15.3	17	99.9	7.72	5.24	0.56	0	4	0	0.66	0.66	5678
	Sep	23.2	16	16	16	91.6	7.72	4.97	0.76	0.01	5	0.09	0.53	0.04	3841
		22.5	17	23.5	17	93.4	7.7	4.88	0.73	0.02	5	0.09	0.25	0.08	5061
		23.1	17	14.6	16	93.1	7.74	4.92	1.61	0.01	4	0.06	0.59	0.03	4567
	Otc	20.8	16	17.4	17	102.5	7.64	6.09	2.47	0.02	9	0.06	0.79	0.07	5017
		21.9	24	28.3	22	103.9	7.79	5.49	2.55	0.01	14	0.16	0.68	0.02	5446
		19.8	22	33.8	20	101.7	7.73	6.11	0.64	0.01	26	0.05	0.91	0.01	5493
Dingguohu Park	Mar	16.4	12	7.8	14	66.3	8.46	4.18	1.16	0	72	0.05	0.46	0.02	585
		16.7	15	11.9	14	64	8.62	5.28	0.05	0.01	64	0.06	0	0.14	484
		16.6	14	10.5	14	63.2	8.54	6.08	0	0	34	0	0.11	0.13	420
	Apr	16.8	18	24.2	19	60.7	8.5	4.82	0.58	0.01	16	0.12	0.11	0.07	1437
		16.9	14	18.7	18	61.4	8.53	4.66	0.42	0.02	9	0.14	0.5	0.06	1803
		17.2	16	18	17	61.8	8.53	5.38	0.14	0	15	0.38	0.37	0.1	1725
	May	23.6	16	23.5	20	64.1	8.58	3.84	0	0	8	0.06	0.83	0.1	3963
		23.1	19	29	18	64.5	8.59	3.89	0	0	7	0.06	0.76	0.12	3932
		22.6	22	33.8	22	64	8.6	4.04	0	0	11	0.17	1.39	0.1	3788
	Jun	29.6	18	24.9	18	63.7	8.92	3.21	0.29	0.06	23	0.21	0.36	0.05	5837
		29.4	23	32.4	21	63.8	8.83	3.31	0.31	0.05	37	0.14	0.34	0.1	5771
		30.1	25	37.9	22	63.9	8.78	3.61	0.2	0.06	26	0.18	0.41	0.11	5203
	Jul	30.9	15	12.6	15	22.6	8.63	3.17	0.31	0.03	2	0.11	0	0.11	3103
		32.6	15	11.9	14	23	8.82	3.13	0	0.02	3	0.05	0.08	0.03	2929
		32	13	9.1	15	22.7	8.9	2.67	0.06	0.02	7	0.07	0.06	0.03	2607
	Aug	28.8	27	36.5	22	22.2	9.14	4.65	0.38	0.03	13	0.22	0.13	0.09	12552
		32.2	23	31.7	21	22.7	9.23	4.71	0.94	0.02	12	0.21	0.23	0.09	12353
		29.3	25	35.1	21	22.3	9.25	5.27	1.67	0.03	11	0.21	0.07	0.1	12036
	Sep	21.4	34	48.1	25	21.2	8.35	4.22	2.98	0.07	9	0.39	0.32	0.11	7183
		22.9	33	41.3	27	22.2	8.55	4.54	0.85	0.01	12	0.13	0.14	0.08	7549
		22.2	30	38.6	24	21.9	8.51	3.73	2.18	0.05	12	0.2	0.02	0.13	7220
	Otc	19.9	29	41.5	25	22.5	8.44	4.69	2.78	0.04	2	0.14	0.23	0.08	4004
		21.7	39	44.7	25	22.8	8.56	5.43	1.59	0.03	8	0.17	0.14	0.05	3431
		21.9	41	44.7	30	22.5	8.44	5.11	1.9	0.06	4	0.19	0.14	0.1	2885
Renmin Park	Mar	15.5	14	13.9	14	165.7	8.83	4.33	0	0.01	8	0.07	0.59	0.04	1315
		17.6	18	26.9	18	161.2	8.62	7.65	0	0	14	0.21	0.35	0.05	1273
		15.5	15	16.7	15	161.3	8.7	5.53	0.03	0	68	0	0.59	0.05	1046
	Apr	17.4	15	18.7	16	158.2	8.73	5.56	0.08	0	15	0.11	0.73	0.08	1790
		18.1	14	16.7	16	160.1	8.72	4.98	0	0	18	0.14	0.72	0.04	1280
		18	13	12.6	15	158.3	8.71	4.79	0	0	15	0.06	0.64	0.05	1179
	May	26.3	14	19.4	17	174.3	8.44	4.22	0	0	9	0.23	1.43	0.09	2010
		28.4	18	28.3	18	175	8.46	3.3	0	0	13	0.18	1.54	0.06	2059
		25.4	12	16.7	16	173.9	8.43	3.4	0	0	11	0.19	1.58	0.08	1905
	Jun	34.7	22	35.1	21	181	8.41	3.67	0	0.02	20	0.1	0.86	0.04	2723
		33.8	18	29	22	178	8.35	3.17	0	0.07	10	0.09	0.92	0.08	3125
		36.5	22	35.8	23	180.8	8.38	2.79	0	0.04	25	0.12	1.56	0.03	3628
	Jul	31	16	13.3	15	14.78	9.74	5.1	0	0.07	10	0.06	0	0.02	18600
		35.8	14	8.5	13	15.37	9.75	4.34	1.13	0.05	10	0.05	0.07	0.03	4504
		33.3	12	9.8	12	15	9.9	4.55	0.5	0.05	7	0.14	0	0.05	3827
	Aug	26.7	19	25.6	18	39.9	9.37	6	2.76	0.03	22	0.19	0.13	0.13	12273
		27.2	19	24.2	19	38.9	9.41	6.45	0	0.02	20	0.19	0.02	0.12	11336
		28.1	20	24.2	19	39.3	9.31	6.62	1.1	0.05	22	0.14	0.17	0.11	11280
	Sep	24.5	20	19.4	18	54.1	8.22	4.9	0.28	0.03	24	0.11	0.29	0.05	15862
		23.5	16	22.8	15	50.6	8.4	4.54	0.91	0.02	28	0.26	0.33	0.05	15559
		24.7	18	18	17	51.4	8.43	4.06	0.38	0.03	24	0.03	0.32	0.07	14906
	Otc	22.2	10	6.4	12	51.7	8.68	5.84	0	0.03	45	0.13	0.31	0.02	7446
		22.3	9	11.9	14	52.5	8.72	5.52	1.43	0.02	16	0	0.17	0.02	6934
		21.6	12	8.5	15	53.8	8.28	5.53	1.47	0.05	22	0.07	0.2	0.03	7954

## Sheet: 1.0m
		WT	Ch	Tu	SS	EC	PH	DO	TN	TP	COD	Fe	Zn	Cu	Algal Density
Hexie Park	Mar	11.8	7	0.2	11	220	8.54	6.89	0	0.14	9	0	1.07	0.01	800
		12.6	9	0.2	13	225	8.64	6.92	0	0.05	11	0	0.65	0	876
		14.1	6	0	11	225	8.53	6.83	0	0.22	9	0.12	1.37	0.02	659
	Apr	19.3	7	0	9	207	8.33	5.24	0	0.03	17	0.06	1.13	0.08	887
		20.2	8	0	11	205	8.3	5.01	0	0	12	0.09	0.83	0.05	925
		19.7	10	7.1	13	206	8.3	5.27	0	0.01	16	0.1	0.83	0	1366
	May	27.3	8	0	10	215	8.18	3.21	0.31	0.04	12	0.02	2.14	0.08	697
		26.7	6	5.7	12	215	8.12	3.35	0.16	0.05	10	0	1.92	0.02	733
		27.5	5	3	13	210	8.08	3.35	0	0.02	9	0	2.21	0.06	577
	Jun	29.2	15	2.3	12	222	8.04	3.92	0	0	15	0.06	1.17	0.03	926
		29.7	9	4.4	12	222	7.99	3.23	0	0	16	0.02	1.12	0	732
		3.2	9	3.7	12	222	8	3.54	0	0.01	12	0.04	1.4	0.04	684
	Jul	30.7	12	7.1	14	61.8	8.59	3.65	0.48	0.02	13	0	0.29	0.05	5126
		31.8	13	7.8	14	62.4	8.6	3.63	1.05	0.01	7	0.04	0.29	0.04	5263
		32.6	14	7.1	14	62.7	8.56	3.94	0.81	0.01	15	0.01	0	0.02	6023
	Aug	27.5	11	7.1	13	96.6	8.36	4.86	0.81	0.01	173	0	0.38	0.01	3366
		28.3	11	7.1	13	99.1	8.27	5.23	0.14	0.01	173	0	0.47	0.04	3148
		29.4	12	7.8	13	97.9	8.31	4.99	0.08	0.01	12	0.21	0.46	0.02	2956
	Sep	22.5	22	18	16	69.3	8.26	4.08	0.61	0.03	32	0.11	0.24	0.04	4651
		22.9	23	16.7	15	70.2	8.14	4.72	0.84	0.03	20	0.13	0.34	0.34	4635
		23.5	23	18	16	68.4	8.16	4.52	0.77	0.03	21	0.07	0	0	4761
	Otc	19.5	7	5	11	195.4	8.15	6.41	0.73	0.01	8	0	1.13	0	697
		19.1	9	5.7	13	195.4	8.11	5.84	1.74	0	8	0.02	1.19	0	666
		20.4	5	0.1	10	187.5	8.1	5.13	2.15	0.01	6	0.03	1.14	0	673
Muye Park	Mar	15.1	27	34.5	21	146.7	8.05	6.36	0.09	0	19	0.13	0.68	0.05	1953
		15.1	26	33.1	21	145.8	8.07	5.45	0	0	18	0	0.55	0.04	2163
		14.4	27	29	21	155.1	8.34	4.83	0.05	0.04	14	0.02	2.55	0.18	2653
	Apr	19.3	73	118.6	47	71.4	8.25	5.85	0	0.11	15	0.38	0.68	0.14	1859
		18.8	59	95.4	41	73.6	8.28	4.31	0.26	0.09	12	0.4	0.64	0.22	1914
		19.1	60	91.3	38	76.3	8.34	4.58	0	0.14	14	0.41	0.35	0.16	1579
	May	30.5	75	117.9	47	58.9	8.01	3.25	0.11	0.03	0	0.1	0.44	0.09	2550
		30.9	63	96	40	60.9	8.08	3.59	0	0.04	12	0.06	0.63	0.06	1760
		30.1	78	123.4	48	60.9	8.07	3.06	0	0.05	11	0.08	0.97	0	2760
	Jun	30.6	115	187.7	66	72	8.02	3.47	0	0.04	19	0.16	0.31	0.06	3619
		30.3	69	105.6	42	72.2	7.91	3.87	0	0.07	14	0.12	1.01	0.39	3498
		30.9	114	185.7	66	68	7.85	3.38	0	0.05	17	0.19	0.86	0.07	3096
	Jul	30	120	141.2	54	37.9	7.62	2.31	1.15	0.62	27	0.14	0.32	0.11	3845
		30.4	101	104.9	43	38.3	7.62	2.42	0.88	0.56	34	0.26	0.26	0.06	3618
		32	94	94	41	39.2	7.7	3.74	0.74	0.59	30	0.21	0.21	0.06	3715
	Aug	29.3	77	102.2	41	74.1	7.72	3.35	1	0.38	19	0.23	0.5	0.07	2027
		28.1	78	104.3	42	77.4	7.77	3.97	1.34	0.36	17	0.2	0.61	0.05	1830
		29.5	104	153.5	57	79	7.86	4.08	1.57	0.29	15	0.17	0.61	0.08	1963
	Sep	24.5	100	130.9	50	44.5	7.73	3.92	2.01	0.41	26	0.19	0	0.09	1654
		25.2	95	124.1	48	42	7.7	3.71	1.4	0.43	25	0.21	0.34	0.06	1406
		25.8	82	99.5	40	45.3	7.71	3.3	1.07	0.41	20	0.19	0.26	0.08	1368
Xiangyang Park	Mar	14.3	12	10.5	13	113.7	8	7.13	0.29	0	11	0	0.07	0.02	2601
		16.7	13	10.5	14	112.2	7.88	6.37	0	0	61	0.05	0.73	0.18	2717
		15.1	11	10.5	14	111.3	7.91	6.85	0	0.04	72	0.08	0.07	0.08	3278
	Apr	22.3	12	14.6	15	101.3	8	5.77	0	0.02	10	0.14	0.69	0.05	1735
		22.1	12	18.7	16	106.2	7.99	4.73	0	0	11	0.21	0.77	0.08	2095
		20.6	13	16	16	103.9	7.97	4.55	0	0	10	0.07	0.33	0	2102
	May	28.7	17	29.7	20	110.9	7.81	3.73	0.65	0	6	0	1.65	0	2087
		29.9	15	19.4	18	112.6	7.85	3.77	0	0	5	0	1.32	0.03	1727
		29.5	15	22.8	18	112.2	7.9	3.87	0.21	0	2	0	1.76	0	1708
	Jun	28	16	22.8	17	111	7.65	3.34	0.05	0.03	11	0.02	0.95	0.08	1731
		28.2	17	21.5	18	110.6	7.71	3.36	0.26	0.07	11	0.16	0.79	0.06	2356
		28.3	13	18	16	111.3	7.69	3.14	0.37	0.02	16	0.08	0.97	0.12	1510
	Jul	30.4	12	13.9	16	74.7	7.75	4.43	1.68	0.05	0	0	0.26	0.06	3294
		30.6	12	14.6	15	73.8	7.68	4.13	0.78	0.01	3	0	0.2	0.07	3630
		30.3	13	19.4	16	73.5	7.74	4.25	0.12	0	1	0.02	0.29	0.09	3297
	Aug	23.9	13	20.1	17	99.3	7.7	4.76	0	0.01	2	0.07	0.62	0.62	5874
		23.6	14	18	16	98.1	7.7	4.95	0	0	3	0.06	0.39	0.39	6169
		26.2	14	24.2	18	98.6	7.65	4.65	0	0.01	6	0.01	0.56	0.56	5756
	Sep	22.4	17	22.8	17	93	7.67	4.89	0.38	0.05	4	0.16	0.71	0.03	4138
		22.5	18	20.1	17	93.9	7.67	5.23	0.77	0	21	0.07	0.76	0.05	4382
		22.4	17	18	17	93.1	7.67	4.78	0.69	0.01	7	0.06	0.68	0.04	4657
	Otc	21.2	20	18	16	103.5	7.71	5.39	0.76	0.01	16	0.16	0.8	0	5400
		21.8	25	26.2	19	100.4	7.67	5.37	1.14	0.01	22	0.11	0.82	0.02	5707
		20.6	26	27.6	18	101.2	7.71	6.89	1.9	0.29	31	0.03	0.9	0.04	5503
Dingguohu Park	Mar	17.4	14	10.5	15	64.5	8.56	5.71	0	0.04	24	0.13	0.37	0.08	568
		19.2	14	13.9	15	63.2	8.63	4.76	0.08	0	37	0.06	0.26	0.17	733
		19	14	13.9	16	62.9	8.61	5.69	0.16	0	47	0.11	0	0.1	670
	Apr	16.4	17	21.5	16	62.4	8.53	5.49	0	0	23	0.17	0.42	0.09	1602
		17.1	18	19.4	17	61.7	8.52	5.1	0.1	0	12	0.17	0.49	0.07	1389
		17.3	17	19.4	17	62.5	8.53	4.93	0.08	0	13	0.13	0.03	0.08	1760
	May	23	14	24.9	17	63.7	8.58	3.73	0	0	9	0.04	1.28	0.11	4230
		22.8	21	28.3	19	64.3	8.6	4.1	0.82	0	12	0.16	0.77	0.09	4084
		22.6	28	46.8	25	65.3	8.58	3.82	0	0	11	0.28	0.66	0.17	4397
	Jun	29.4	19	26.2	19	64.3	8.84	3.25	0.34	0.05	24	0.17	0.26	0.06	6090
		29.8	25	35.1	22	62.9	8.76	3.48	0	0.03	32	0.23	0.29	0.06	5635
		30.3	39	65.3	31	64	8.67	3.42	0.65	0.06	35	0.28	0.55	0.13	7093
	Jul	30.6	15	11.9	14	22.6	8.46	3.37	0.73	0.02	4	0.08	0	0.06	3533
		31.7	21	20.8	17	22.8	8.57	3.24	0.09	0.01	3	0.07	0.17	0.05	2662
		31.6	19	18	16	22.6	8.78	3.26	0	0.03	1	0.07	0	0.05	3171
	Aug	28.4	25	35.1	22	22.2	9.12	4.14	0.16	0.02	10	0.16	0.19	0.12	13873
		28.1	29	39.3	23	22.2	9.24	4.29	2.41	0.02	12	0.23	0.26	0.14	15845
		29.6	27	38.6	22	21.9	9.33	5.1	0.18	0.01	17	0.22	0.02	0.14	13903
	Sep	21	34	43.4	24	21.9	8.37	4.23	0.78	0.06	10	0.19	0	0.14	6724
		22.3	38	50.9	25	21.6	8.52	4.3	0.31	0.05	11	0.37	0	0.12	7588
		22.1	32	50.2	25	21.6	8.53	3.88	1.13	0.04	36	0.28	0.21	0.13	7276
	Otc	22.2	26	31.7	20	22.2	8.56	4.95	1.24	0.04	27	0.22	0	0.08	6310
		22.8	32	36.5	22	22.6	8.62	5.47	1.76	0.05	1	0.08	0.1	0.08	3370
		22.5	37	47.5	25	22.6	8.41	4.52	1.25	0.05	10	0.23	0.22	0.08	2902
Renmin Park	Mar	17.2	19	24.9	18	163.5	8.57	5.56	0	0.01	8	0.11	0.25	0.08	1452
		17.3	16	18.7	18	159.1	8.7	5.63	0	0	65	0.11	0.76	0.23	1450
	Apr	17.9	19	24.9	19	157.5	8.7	5.7	0	0	14	0.1	0.73	0.04	1283
		17.6	29	45.4	24	158.5	8.72	4.7	0.01	0	16	0.09	0.64	0.09	1895
	May	26.7	32	60.5	29	174.6	8.4	4.06	0	0	10	0.14	1.27	0.04	2698
		28.6	15	26.3	18	175.5	8.45	3.37	0	0	9	0.2	1.64	0.05	2049
		25.4	12	18	16	174.8	8.43	3.82	0	0	10	0.24	1.57	0.04	2308
	Jun	34.2	33	57.7	28	179.2	8.41	3	0	0.03	18	0.16	1.51	0.09	3629
		33.2	43	20.7	34	178.3	8.35	3.1	0	0.01	18	0.11	1.58	0.06	4033
		35.8	28	51.6	25	182	8.42	3.07	0	0.03	16	0.11	1.41	0.03	3900
	Jul	31.1	14	18	16	50.5	7.94	2.68	0	0.03	4	0	0	0.05	7950
		34.3	15	13.2	15	15.23	9.58	4.68	0	0.04	10	0.05	0	0.02	9259
		32.8	15	10.5	15	15.23	9.66	3.78	1.16	0.04	9	0	0	0.08	7538
	Aug	26.5	21	31.7	19	40.3	9.33	6.25	0.68	0.02	23	0.14	0.14	0.08	15740
		26.2	21	28.3	19	39.6	9.41	6.14	0	0.03	25	0.16	0.03	0.18	14815
		26.8	24	37.2	22	43.4	9.23	5.69	0	0.03	24	0.21	0.16	0.17	17155
	Sep	23.6	18	16	15	52.9	8.38	4.83	0.13	0.03	25	0.07	0.29	0.08	15375
		23.6	18	19.4	19	52	8.37	3.68	3.26	0.03	24	0.05	0.16	0.05	15172
		24.3	18	19.4	17	49.4	8.41	4.21	0.55	0.03	15	0.14	0.14	0.12	15450
	Otc	20.6	13	9.8	15	49.5	8.63	5.95	1.37	0.02	17	0.09	0.58	0.04	6779
		22.1	12	13.2	15	51.6	8.74	6.45	2.94	0.22	38	0.06	0.08	0.02	7294
		22.5	18	16	16	52	8.71	4.96	0.37	0.02	17	0.09	0.14	0.05	6758

## Sheet: 1.5m
		WT	Ch	Tu	SS	EC	PH	DO	TN	TP	COD	Fe	Zn	Cu	Algal Density
Hexie Park	Mar	12.2	6	0	11	224	8.59	6.84	0.07	0	0	13	0.03	1.06	843
		12.8	6	0	11	223	8.52	7.35	0.05	0	0.74	12	0.03	1.18	875
		15.5	9	0.2	11	222	8.53	7.25	0.04	0	0	3	0.04	0.92	999
	Apr	18.8	8	3.7	13	207	8.28	4.34	0.43	0	0.01	13	0.14	0.97	1146
		19.8	12	5	12	205	8.21	4.54	0.19	0.3	0.02	14	0.17	1.01	1417
		20.8	14	14.6	16	213	8.27	4.91	0.01	0	0.01	16	0.16	0.94	1356
	May	27.3	9	6.4	12	213	8.03	3.48	0.04	0	0	7	0.08	2.2	1345
		27.4	9	7.8	14	211	8.04	3.31	0.05	0	0	11	0.01	2.21	1891
		27.2	11	13.9	15	214	8.01	3.1	0.13	0.34	0	9	0	1.52	1064
	Jun	29.3	10	6.4	13	221	8	3.52	0	0	0.01	16	0	1.17	769
		29.9	10	5.7	12	224	7.97	3.29	0	0	0	14	0	1.18	1204
		30.5	11	6.4	13	225	8	3.62	0.04	0	0.01	13	0.04	1.35	741
	Jul	31	14	7.8	13	61.9	8.56	3.92	0.09	0	0.04	11	0	0.25	5864
		31.6	13	7.1	13	60.5	8.58	3.26	0.07	0.12	0.01	12	0.08	0.47	7275
		32.8	15	16	16	61.9	8.55	3.88	0.03	0.42	0.02	10	0.02	0.17	10417
	Aug	28.5	12	6.4	13	98	8.3	4.86	0.04	0.24	0.01	139	0	0.49	3459
		28.7	11	7.8	14	99.9	8.26	4.5	0.08	1.47	0.05	173	0.02	0.33	3319
		29.7	12	6.4	14	98.7	8.28	4.62	0.02	0.06	0	10	0.06	0.48	3051
	Sep	22.5	23	13.9	16	70.8	8.24	4.42	0.5	1.79	0.01	28	0.07	0.5	4615
		23.1	25	18.7	17	69.8	8.13	4.23	0.28	1.96	0.05	0	0.12	0.28	4693
		24.1	24	15.3	15	68.7	8.13	3.93	0	0.77	0.04	18	0.12	0	4882
	Otc	19.1	7	7.1	12	198.4	8.13	5.42	0	0.43	0	4	0.08	1.2	622
		19.1	8	9.8	12	197.9	8.12	6.01	0	0.5	0	8	0	1.04	737
		21.5	2	0	9	189.8	8.11	6.61	0	0.43	0.01	14	0.09	1.22	615
Muye Park	Mar	14.6	30	37.9	23	145.8	8.04	5.67	0.05	0	0	12	0.11	0.58	2543
		15.5	32	39.9	23	143.4	8.1	4.71	0	0.25	0	5	0	0.46	3805
		14.2	76	127.5	49	155.6	8.28	5.49	0.06	0.58	0.05	84	0.04	0.52	4249
	Apr	18.7	160	289.7	96	72.6	8.26	4.57	0.22	0	0.13	13	0.79	0.78	2467
		19.2	98	173.4	64	71.5	8.33	4.57	0.13	0	0.11	14	0.59	0.56	2131
		19.1	60	94.7	39	76.8	8.34	5.15	0.13	0.02	0.11	15	0.38	0.53	1636
	May	31.3	84	133	51	60.7	8.04	3.37	0.06	0	0.02	8	0.108	0.91	2617
		30.9	65	102.9	41	61	8.09	3.97	0	0	0.01	8	0.04	0.97	2263
		29.8	100	156.3	58	60.1	8.12	3.63	0	0	0.07	8	0.06	1.03	2485
	Jun	30.4	105	170	63	72.7	7.97	3.32	0.08	0	0.07	15	0.1	0.2	3342
		29.8	104	167.9	62	73.8	7.81	3.5	0.24	0	0.06	14	0.12	0.42	3146
		30.8	197	327.3	109	68.3	7.85	3.68	0.07	0.58	0.06	15	0.18	0.9	3396
	Jul	30.4	122	141.9	53	38.1	7.69	2.97	0.17	0	0.57	19	0.18	0.31	3849
		31.3	105	107.7	44	38.3	7.72	2.92	0.06	0.04	0.61	33	0.22	0.22	3640
		32.5	92	89.9	38	39.9	7.71	2.9	0.03	0.3	0.59	26	0.18	0.18	3721
	Aug	30.1	76	104.3	42	75.7	7.73	3.5	0.06	0.58	0.38	16	0.1	0.55	1969
		27.5	80	108.4	43	76.1	7.79	3.51	0.06	0.34	0.36	21	0.11	0.56	1938
		28.9	99	146.7	57	78.6	7.85	3.01	0.09	0	0.26	73	0.13	0.51	1900
	Sep	24.9	102	134.4	52	43.6	7.74	3.93	0.08	2.1	0.4	32	0.24	0.39	1684
		25.4	93	117.9	45	43.2	7.68	3.4	0.06	0.79	0.39	50	0.19	0.19	1482
		26.3	77	94	38	46.5	7.69	3.14	0.04214	0.97	0.39	20	0.16	0	1368
Xiangyang Park	Mar	15.3	12	9.1	14	113.1	7.94	6.45	0.03	0.35	0	51	0	0.63	2852
		15.3	14	10.5	14	113.2	7.92	5.68	0.14	0.11	0	48	0.1	0.79	2679
		16.4	12	11.2	16	112.3	7.96	6.76	0.13	0	0	65	0	0.81	3335
	Apr	22.7	25	39.3	22	104.3	7.95	5.52	0.08	0	0.04	13	0.21	0.73	3121
		21.9	23	34.5	22	106.9	7.96	4.52	0.04	0	0.03	9	0.22	0.65	3059
		19.9	35	59.1	29	103.4	7.93	4.97	0.06	0.05	0.06	11	0.19	0.81	3268
	May	28.2	31	48.8	26	112.2	7.83	3.42	0.01	0	0.02	2	0	1.75	2586
		29.7	20	29.7	20	112.5	7.84	3.25	0.07	0	0	4	0.05	1.61	2222
		29.1	23	33.8	22	113.2	7.86	3.66	0.01	0	0	3	0.01	1.69	2426
	Jun	27.6	29	45.4	24	111.6	7.68	3.37	0.17	0.72	0.04	21	0.29	0.98	2642
		27.9	17	23.5	18	110.5	7.7	3.77	0.13	0.26	0.04	16	0.14	0.92	1878
		28.3	19	26.9	19	111.2	7.64	3.99	0.13	0.25	0.05	10	0.18	1.07	1942
	Jul	29.8	14	21.5	16	73.4	7.68	4.81	0.03	0	0	0	0.09	0.23	3974
		30.8	18	26.9	18	73.8	7.7	4.26	0.03	0	0.05	1	0.03	0.37	4315
		31	21	31	20	74.5	7.75	4.42	0	0	0.04	3	0.03	0.11	3934
	Aug	23.3	16	19.4	16	97.8	7.61	5.3	0.5	0.88	0.03	2	0.02	0.5	5537
		23.1	18	28.3	19	97.7	7.66	5.54	0.58	0	0.01	6	0.04	0.58	5959
		23	20	26.2	19	98.3	7.65	5.01	0.71	0.55	0	5	0.04	0.71	4961
	Sep	22.3	18	24.9	18	93.6	7.64	4.99	0.03	1.95	0.04	2	0.01	0.74	4311
		23.4	22	27.6	19	92.2	7.57	4.03	0.02	1.28	0.03	8	0.02	0.79	3999
		22.5	23	28.3	19	92.7	7.59	4.7	0.04	0.17	0.04	11	0.05	0.66	4646
	Otc	20.4	23	25.6	18	101.7	7.68	5.23	0.03	1.72	0.03	14	0.16	0.71	5801
		22.3	20	20.1	17	102.6	7.78	4.62	0.01	0.44	0.01	24	0.08	0.75	5317
		20.3	30	43.4	22	103.7	7.68	5.86	0	0.36	0.02	16	0.09	0.94	5098
Dingguohu Park	Mar	16.1	11	10.5	14	64.7	8.58	3.84	0.1	0	0.01	21	0.09	0.26	559
		17.6	12	11.2	14	63.1	8.55	4.58	0.1	0	0	50	0.02	0	683
		16.7	16	19.4	17	63	8.58	5.63	0.09	0	0	64	0.07	0.22	780
	Apr	16.7	13	14.6	16	62	8.52	5.21	0.08	0	0	11	0.17	0.53	1538
		17	15	18	17	62.3	8.5	4.8	0.09	0	0	10	0.25	0.5	1784
		17.2	16	19.4	17	61.6	8.52	4.71	0.09	0.29	0	13	0.31	0.09	1734
	May	23	16	22.8	18	64.1	8.51	3.87	0.09	0.68	0	10	0.03	1.31	5264
		22.6	31	48.1	25	64.3	8.54	4.02	0.14	0.03	0	9	0.2	1.3	5991
		22.7	35	59.8	29	64	8.58	4.05	0.12	0	0.01	12	0.28	0.25	4505
	Jun	29	26	36.5	22	64.4	8.68	3.87	0.07	0.33	0.06	23	0.12	0.36	11470
		29.9	59	102.2	42	62.9	8.4	3.12	0.22	0.72	0.14	27	0.53	0.45	15277
		30.5	91	163.8	60	64.5	8.45	3.33	0.26	0.94	0.14	27	0.59	0.51	11737
	Jul	30.4	34	41.3	23	24.3	817	2.84	0.04	2.09	0.03	2	0.16	0.22	2342
		31.2	41	53.6	28	22.8	8.28	2.9	0.02	0.63	0.03	4	0.26	0.14	2779
		31.4	61	88.5	38	23	8.28	2.47	0.19	0	0.04	3	0.11	0	3491
	Aug	27.9	33	44.7	25	22.2	8.92	4.32	0.16	1.28	0.02	8	0.29	0.08	15347
		27.8	71	113.2	45	22.5	8.82	3.97	0.25	2.66	0.05	13	0.51	0.25	16462
		27.5	63	96	41	22.6	8.84	4.15	0.22	0.92	0.05	10	0.51	0.06	15900
	Sep	21.1	35	39.9	24	21.7	8.3	4.88	0.14	0.46	0.05	5	0.28	0	6641
		22.1	41	56.4	29	21.5	8.49	4.54	0.14	2.27	0.06	10	0.5	0.14	7364
		22	31	44	26	21.9	8.56	3.97	0.1	2.4	0.05	8	0.22	0.16	6955
	Otc	20.9	34	47.5	24	21.9	8.41	4.28	0.09	0.77	0.05	0	0.21	0.03	6215
		21.5	47	57.7	27	23.1	8.47	5.82	0.1	0.74	0.07	4	0.34	0	3321
		22.4	56	78.9	36	23.5	8.37	4.18	0.13	2.28	0.06	5	0.34	0.29	3056
Renmin Park	Mar	16.35	15	18	17	157.3	8.7	5.43	0.11	0.02	0	16	0.31	0.76	2137
		17.6	33	53.6	27	160.3	8.72	5.43	0.1	0	0	14	0.34	0.69	2538
		16.4	15.5	17.7	16.5	160.2	8.7	5.58	0.14	0.02	0	66.5	0.06	0.68	1248
	Apr	28.2	19	33.8	21	176	8.45	3.91	0.05	0	0	10	0.36	1.59	2013
		25.6	13	17.4	16	175	8.43	4.28	0.06	0.09	0	10	0.14	1.41	2159
		34.3	24	44	24	179	8.43	3.01	0.04	0	0.03	20	0.12	1.44	3792
	May	26.5	23	40	23	174.5	8.4	4.1	0.1	0	0	9.5	0.2	1.4	2354
		34.3	26	40.6	25	181.1	8.43	3.65	0.06	0	0.05	20	0.13	1.43	3600
		25.5	12.3	17.4	16	174.6	8.4	3.8	0.1	0	0	10.3	0.2	1.5	2124
	Jun	31.3	15	11.2	14	16.65	8.24	3.4	0.11	0	0.04	4	0	0	5960
		32.5	13	7.8	14	18.42	8.32	3.89	0.1	0	0.06	6	0	0.04	4875
		25.7	25	35.1	22	40.8	9.13	5.76	0.19	1.33	0.03	23	0.18	0.17	20798
	Jul	31.05	15	15.65	15.5	32.64	8.84	3.89	0.04	0	0.05	7	0.03	0	13275
		26.4	24	34.5	22	43.8	9.22	5.65	0.18	0.48	0.04	25	0.26	0.18	17833
		23.6	19	23.5	18	53.2	8.33	4.59	0.09	1.56	0.03	19	0.03	0.33	15128
	Aug	26.3	21.67	30.8	19.67	40.33	9.27	6	0.13	1.59	0.03	22.67	0.17	0.14	16270
		24.3	17	14.6	16	50.1	8.42	3.64	0.06	1.99	0.03	20	0.17	0.17	14979
		21.6	14	14.6	15	48.5	8.67	5.44	0.05	2.27	0.03	39	0	0.29	8362
	Sep	23.9	19	19.6	17	53.4	8.3	4.8	0.1	0.7	0	22.7	0.1	0.3	15455
		21.7	15	11.2	14	53.7	8.71	5.48	0.04	2.38	0.03	13	0.12	1.3	6942
		24.4	17.7	17.3	16.7	50.3	8.4	4	0.1	1	0	19.7	0.1	0.2	15111
	Otc	21.5	12.3	10.3	14	49.9	8.7	5.7	0	1.2	0	33.7	0.1	0.4	7529
		22.2	10.5	12.6	14.5	52.1	8.7	6	0	2.2	0.1	27	0	0.01	7114
		21.93	15	11.9	15	53.17	8.5	5.33	0.04	1.4	0.03	17.33	0.09	0.19	7218

## Sheet: Values of various indicators
WT	Mar	Apr	May	Jun	Jul	Aug	Sep	Otc		Ch	Mar	Apr	May	Jun	Jul	Aug	Sep	Otc		Tu	Mar	Apr	May	Jun	Jul	Aug	Sep	Otc
Hexie Park	12.9778	19.6556	27.2222	26.6667	31.7444	28.7222	23.0889	19.6111		Hexie Park	6.88889	10.1111	8.11111	10.2222	13.4444	11.4444	23.3333	6.77778		Hexie Park	0.6	5.67778	6.3	4.21111	8.01111	7.07778	16.5111	5.05556
Muye Park	14.7778	19.1333	30.7556	30.5444	31.0444	29.0333	25.2889			Muye Park	34	76	74.6667	98.2222	103.556	86	91.8889			Muye Park	44.9556	125.867	117.856	156.333	110.944	120.911	117.189
Xiangyang Park	15.3	21.5667	29.3667	28.1889	30.6	23.9444	22.7	21.0111		Xiangyang Park	12.2222	17	18	16	14.2222	15.3333	18.3333	22.8889		Xiangyang Park	9.96667	23.6667	26.6333	22.4444	19.0222	21.0667	21.7556	26.7111
Dingguohu Park	14.3519	16.9556	22.8889	29.7778	31.3778	28.8444	21.9	21.7556		Dingguohu Park	17.7037	16	22.4444	36.1111	26	35.8889	34.2222	37.8889		Dingguohu Park	18.5074	19.2444	35.2222	58.2556	29.7444	52.2444	45.8667	47.8556
Renmin Park	14.3519	17.7857	26.825	34.6	32.7625	26.7	24.0125	21.825		Renmin Park	17.7037	19.7143	16.875	27	14.25	21.625	18	12.875		Renmin Park	18.5074	27.1286	27.55	39.3125	11.5375	30.1	19.1375	11.45
SS	Mar	Apr	May	Jun	Jul	Aug	Sep	Otc		EC	Mar	Apr	May	Jun	Jul	Aug	Sep	Otc
Hexie Park	11.2222	12.3333	12.4444	12.2222	13.8889	13.3333	15.8889	11		Hexie Park	222.222	206.889	211.889	222.667	62.4556	98.1222	69.8	195.189
Muye Park	25.3333	49	46.2222	57.7778	44.6667	47.4444	45.6667			Muye Park	149	73.9	60.3444	69.2222	38.4778	76.3889	44.0556
Xiangyang Park	14.1111	18.1111	19.2222	17.5556	16.3333	17.2222	17.3333	18.7778		Xiangyang Park	112.956	104.389	112.122	111.278	73.3333	98.4111	92.9556	102.356
Dingguohu Park	16.8889	17.1111	21.4444	28.5556	20	26.8889	25.4444	26		Dingguohu Park	161.393	61.8222	64.2556	63.8222	22.9333	22.3111	21.7222	22.6333
Renmin Park	16.8889	19.1429	18.875	25.25	14.25	20	16.875	14.5		Renmin Park	161.393	158.6	174.887	179.925	20.1475	40.75	51.7125	51.6625
pH	Mar	Apr	May	Jun	Jul	Aug	Sep	Otc		DO	Mar	Apr	May	Jun	Jul	Aug	Sep	Otc		COD	Mar	Apr	May	Jun	Jul	Aug	Sep	Otc
Hexie Park	8.56111	8.29	8.09222	8.01111	8.58667	8.31333	8.19556	8.12333		Hexie Park	6.96778	4.93444	3.38889	3.47222	3.66667	4.83444	4.29	5.95222		Hexie Park	23.8889	14.5556	9.77778	14	10.6667	89.8889	21.1111	7.55556
Muye Park	8.14222	8.30667	8.07333	7.94778	7.66778	7.73667	7.71			Muye Park	5.63333	4.83111	3.39222	3.40778	2.91	3.46222	3.64778			Muye Park	22.5556	13.3333	8.77778	16.8889	28.4444	24.7778	27.2222
Xiangyang Park	7.92667	7.99	7.85333	7.69667	7.72222	7.66778	7.66333	7.71		Xiangyang Park	6.61222	5.06444	3.52444	3.53444	4.45889	5.02889	4.82111	5.67222		Xiangyang Park	50.5556	10	4	14.6667	2.22222	3.77778	7.44444	19.1111
Dingguohu Park	8.21	8.52	8.57333	8.70333	8.54333	9.09889	8.46444	8.47556		Dingguohu Park	6.40444	5.01111	3.92889	3.4	3.00556	4.51111	4.25444	4.93889		Dingguohu Park	32.3333	13.5556	9.88889	28.2222	3.22222	11.7778	12.5556	6.77778
Renmin Park	8.21	8.71429	8.43625	8.3975	9.14125	9.30125	8.37	8.6425		Renmin Park	6.40444	5.22714	3.795	3.1825	4.0525	6.07	4.30625	5.64625		Renmin Park	32.3333	15.4286	10.25	18.375	7.5	23	22.375	25.875
TN	Mar	Apr	May	Jun	Jul	Aug	Sep	Otc		TP	Mar	Apr	May	Jun	Jul	Aug	Sep	Otc
Hexie Park	0.0366667	0.0333333	0.143333	0	0.367778	0.395556	1.12556	0.995556		Hexie Park	0.304444	0.00888889	0.0488889	0.00444444	0.0155556	0.0155556	0.0333333	0.00666667
Muye Park	0.14	0.0311111	0.125556	0.155556	0.441111	0.727778	1.25778			Muye Park	0.01	0.113333	0.0355556	0.0677778	0.585556	0.336667	0.37
Xiangyang Park	0.146667	0.00555556	0.108889	0.326667	0.327778	0.485556	0.926667	1.33111		Xiangyang Park	0.0233333	0.0222222	0.00888889	0.0366667	0.02	0.00777778	0.0233333	0.0455556
Dingguohu Park	0.107778	0.178889	0.17	0.42	0.434444	1.17778	1.48444	1.59		Dingguohu Park	0.112593	0.00333333	0.00111111	0.0722222	0.0255556	0.0277778	0.0488889	0.05
Renmin Park	0.107778	0.0157143	0.01125	0	0.34875	0.79375	1.1325	1.52875		Renmin Park	0.112593	0	0	0.035	0.0475	0.03125	0.02875	0.0525
Fe	Mar	Apr	May	Jun	Jul	Aug	Sep	Otc		Zn	Mar	Apr	May	Jun	Jul	Aug	Sep	Otc		Cu	Mar	Apr	May	Jun	Jul	Aug	Sep	Otc
Hexie Park	0.0811111	0.12	0.0188889	0.02	0.0188889	0.04	0.0922222	0.0533333		Hexie Park	1.03667	0.836667	2.04778	1.18889	0.247778	0.432222	0.243333	1.21556		Hexie Park	0.0244444	0.0922222	0.0633333	0.0433333	0.0422222	0.0344444	0.182222	0.00111111
Muye Park	0.0588889	0.441111	0.062	0.13	0.18	0.137778	0.173333			Muye Park	0.707778	0.6	0.864444	0.605556	0.237778	0.565556	0.217778			Muye Park	0.0622222	0.198889	0.0544444	0.124444	0.0622222	0.0533333	0.0680156
Xiangyang Park	0.0411111	0.172222	0.00888889	0.136667	0.0333333	0.0411111	0.0677778	0.1		Xiangyang Park	0.637778	0.682222	1.55444	0.921111	0.323333	0.597778	0.634444	0.811111		Xiangyang Park	0.0855556	0.0688889	0.0177778	0.11	0.0333333	0.532222	0.04	0.0222222
Dingguohu Park	0.0603704	0.204444	0.142222	0.272222	0.108889	0.284444	0.284444	0.213333		Dingguohu Park	0.794074	0.337778	0.95	0.392222	0.0744444	0.143333	0.11	0.127778		Dingguohu Park	0.0574074	0.0811111	0.115556	0.117778	0.0644444	0.145556	0.121111	0.0877778
Renmin Park	0.0603704	0.164286	0.21	0.1175	0.0375	0.18375	0.1075	0.07		Renmin Park	0.794074	0.701429	1.50375	1.33875	0.01375	0.125	0.25375	0.25125		Renmin Park	0.0574074	0.0728571	0.05875	0.05375	0.0575	0.145	0.07125	0.03375
Figure 5
Hexie Park	Month	Average Value	Standard Deviation	Bias Standard Error	Error of Mean	95% Confidence Interva		Muye Park	Month	Average Value	Standard Deviation	Bias Standard Error	Error of Mean	95% Confidence Interva		Xiangyang Park	Month	Average Value	Standard Deviation	Bias Standard Error	Error of Mean	95% Confidence Interva		Dingguohu Park	Month	Average Value	Standard Deviation	Bias Standard Error	Error of Mean	95% Confidence Interva		Renmin Park	Month	Average Value	Standard Deviation	Bias Standard Error	Error of Mean	95% Confidence Interva
					Lower Limit	Upper Limit							Lower Limit	Upper Limit							Lower Limit	Upper Limit							Lower Limit	Upper Limit							Lower Limit	Upper Limit
WT	Mar	12.9778	1.19873	0.39958	12.0564	13.8992		WT	Mar	14.7778	0.45765	0.15255	14.426	15.1296		WT	Mar	15.3	0.78899	0.263	14.6935	15.9065		WT	Mar	14.352	0.08286	0.32575	14.4687	17.9035		WT	Mar	16.62	1.03296	0.46195	15.3374	17.9026
	Apr	19.6556	0.7213	0.24043	19.1011	20.21			Apr	19.1333	0.23979	0.07993	18.949	19.3177			Apr	21.5667	0.93941	0.31314	20.8446	22.2888			Apr	16.956	0.35773	0.25786	16.2486	17.2862			Apr	17.7857	0.49473	0.18699	17.3282	18.2433
	May	27.2222	0.29907	0.09969	26.9923	27.4521			May	30.7556	0.7002	0.2334	30.2173	31.2938			May	29.3667	0.61644	0.20548	28.8928	29.8405			May	22.889	0.8977	0.148635	24.2486	287.925			May	26.825	1.38229	0.48871	25.6694	27.9806
	Jun	26.6667	8.81462	2.93821	19.8912	33.4422			Jun	30.5444	0.43621	0.1454	30.2091	30.8797			Jun	28.1889	0.31002	0.10334	27.9506	28.4272			Jun	29.778	1.08324	0.38697	35.1475	35.2489			Jun	34.6	1.06904	0.37796	33.7063	35.4937
	Jul	31.7444	0.83832	0.27944	31.1001	32.3888			Jul	31.0444	0.80329	0.26776	30.427	31.6619			Jul	30.6	0.56347	0.18782	30.1669	31.0331			Jul	31.378	1.57695	0.57632	31.2447	35.1478			Jul	32.7625	1.68856	0.597	31.3508	34.1742
	Aug	28.7222	0.72419	0.2414	28.1656	29.2789			Aug	29.0333	0.98995	0.32998	28.2724	29.7943			Aug	23.9444	0.96968	0.32323	23.1991	24.6898			Aug	28.844	0.73159	0.24568	25.5585	28.1453			Aug	26.7	0.71714	0.25355	26.1005	27.2995
	Sep	23.0889	0.51343	0.17114	22.6942	23.4835			Sep	25.2889	0.60713	0.20238	24.8222	25.7556			Sep	22.7	0.41231	0.13744	22.3831	23.0169			Sep	21.9	0.57677	0.24793	21.4535	23.2787			Sep	24.0125	0.48532	0.17159	23.6068	24.4182
	Otc	19.6111	0.86811	0.28937	18.9438	20.2784			Otc	/	/	/	/	/			Otc	21.0111	0.84179	0.2806	20.3641	21.6582			Otc	21.756	0.49672	0.24576	21.3239	25.4556			Otc	21.825	0.5994	0.21192	21.3239	22.3261
Ch	Mar	6.8889	1.45297	0.48432	5.772	8.0057		Ch	Mar	34	15.8588	5.28625	21.8099	46.1901		Ch	Mar	12.2222	0.97183	0.32394	11.4752	12.9692		Ch	Mar	13.5556	1.5899	0.52997	12.3335	14.7777		Ch	Mar	16.4	2.07364	0.92736	13.8252	18.9748
	Apr	10.1111	2.71314	0.90438	8.0256	12.1966			Apr	76	34.1394	11.3798	49.7581	102.242			Apr	17	8.68907	2.89636	10.321	23.679			Apr	16	1.73205	0.57735	14.6686	17.3314			Apr	19.7143	8.01487	3.02934	12.3018	27.1268
	May	8.1111	2.08833	0.69611	6.5059	9.7163			May	74.6667	12.052	4.01732	65.4027	83.9306			May	18	5.89491	1.96497	13.4688	22.5312			May	22.4444	7.33333	2.44444	16.8075	28.0813			May	16.875	6.64267	2.34854	11.3216	22.4284
	Jun	10.2222	2.04803	0.68268	8.648	11.7965			Jun	98.2222	44.3023	14.7674	64.1685	132.276			Jun	16	5.80948	1.93649	11.5344	20.4656			Jun	36.1111	24.2046	8.06819	17.5058	54.7164			Jun	27	7.87401	2.78388	20.4172	33.5828
	Jul	13.4444	0.88192	0.29397	12.7665	14.1223			Jul	103.556	11.7698	3.92326	94.5085	112.603			Jul	14.2222	3.15348	1.05116	11.7982	16.6462			Jul	26	16.2788	5.42627	13.487	38.513			Jul	14.25	1.28174	0.45316	13.1784	15.3216
	Aug	11.4444	0.52705	0.17568	11.0393	11.8496			Aug	86	14.1067	4.70225	75.1566	96.8434			Aug	15.3333	2.29129	0.76376	13.5721	17.0946			Aug	35.8889	17.9753	5.99176	22.0719	49.7059			Aug	21.625	2.38672	0.84383	19.6297	23.6203
	Sep	23.3333	0.86603	0.28868	22.6676	23.999			Sep	91.8889	9.10281	3.03427	84.8919	98.8859			Sep	18.3333	2.44949	0.8165	16.4505	20.2162			Sep	34.2222	3.45607	1.15202	31.5656	36.8788			Sep	18	1.19523	0.42258	17.0008	18.9992
	Otc	6.7778	2.22361	0.7412	5.0686	8.487			Otc	/	/	/	/	/			Otc	22.8889	4.04489	1.3483	19.7797	25.9981			Otc	37.8889	9.30651	3.10217	30.7353	45.0425			Otc	12.875	2.85044	1.00778	10.492	15.258
Tu	Mar	0.5778	1.04137	0.34712	-0.2227	1.3782		Tu	Mar	44.9556	31.1186	10.3729	21.0356	68.8755		Tu	Mar	9.9667	0.89022	0.29674	9.2824	10.651		Tu	Mar	12.1778	3.29271	1.09757	9.6468	14.7088		Tu	Mar	20.22	5.50382	2.46138	13.3861	27.0539
	Apr	5.6778	5.04895	1.68298	1.7968	9.5587			Apr	125.867	67.2332	22.4111	74.1866	177.547			Apr	23.6667	17.0509	5.68363	10.5602	36.7731			Apr	19.2444	2.61444	0.87148	17.2348	21.2541			Apr	27.1286	15.8837	6.00348	12.4386	41.8186
	May	6.3	4.23409	1.41136	3.0454	9.5546			May	117.856	20.8446	6.9482	101.833	133.878			May	26.6333	10.2852	3.42839	18.7274	34.5392			May	35.2222	13.1856	4.39519	25.0869	45.3576			May	27.55	14.6641	5.18456	15.2905	39.8095
	Jun	4.2111	1.69886	0.56629	2.9053	5.517			Jun	156.333	77.844	25.948	96.4972	216.169			Jun	22.4444	9.77281	3.2576	14.9324	29.9565			Jun	58.2556	46.5737	15.5246	22.4559	94.0553			Jun	39.3125	11.9258	4.2164	29.3423	49.2827
	Jul	8.0111	3.53993	1.17998	5.2901	10.7321			Jul	110.944	20.1593	6.71975	95.4487	126.44			Jul	19.0222	6.39898	2.13299	14.1035	23.9409			Jul	29.7444	26.7623	8.92075	9.1732	50.3157			Jul	11.5375	3.27411	1.15757	8.8003	14.2747
	Aug	7.0778	1.25676	0.41892	6.1117	8.0438			Aug	120.911	26.6296	8.87652	100.442	141.38			Aug	21.0667	4.23143	1.41048	17.8141	24.3192			Aug	52.2444	30.2047	10.0682	29.027	75.4618			Aug	30.1	5.21591	1.8441	25.7394	34.4606
	Sep	16.5111	1.63052	0.54351	15.2578	17.7644			Sep	117.189	16.3787	5.45956	104.599	129.779			Sep	21.7556	4.9013	1.63377	17.9881	25.523			Sep	45.8667	5.90424	1.96808	41.3283	50.4051			Sep	19.1375	3.03265	1.0722	16.6021	21.6729
	Otc	5.0556	3.17888	1.05963	2.6121	7.4991			Otc	/	/	/	/	/			Otc	26.7111	8.21484	2.73828	20.3966	33.0256			Otc	47.8556	13.744	4.58134	37.291	58.4201			Otc	11.45	3.18209	1.12504	8.7897	14.1103
SS	Mar	11.2222	0.66667	0.22222	10.7098	11.7347		SS	Mar	25.3333	9.01388	3.00463	18.4047	32.262		SS	Mar	14.1111	0.78174	0.26058	13.5102	14.712		SS	Mar	14.7778	1.09291	0.3643	13.9377	15.6179		SS	Mar	16.6	1.94936	0.87178	14.1796	19.0204
	Apr	12.3333	2.12132	0.70711	10.7027	13.9639			Apr	49	19.5192	6.50641	33.9962	64.0038			Apr	18.1111	5.13431	1.71144	14.1645	22.0577			Apr	17.1111	0.92796	0.30932	16.3978	17.8244			Apr	19.1429	4.59814	1.73793	14.8903	23.3954
	May	12.4444	1.50923	0.50308	11.2843	13.6045			May	46.2222	6.24055	2.08018	41.4253	51.0191			May	19.2222	3.23179	1.07726	16.7381	21.7064			May	21.4444	4.09607	1.36536	18.2959	24.593			May	18.875	4.42194	1.56339	15.1782	22.5718
	Jun	12.2222	0.44096	0.14699	11.8833	12.5612			Jun	57.7778	23.2797	7.7599	39.8834	75.6721			Jun	17.5556	2.78887	0.92962	15.4118	19.6993			Jun	28.5556	13.9831	4.66104	17.8072	39.3039			Jun	25.25	4.13176	1.4608	21.7958	28.7042
	Jul	13.8889	0.92796	0.30932	13.1756	14.6022			Jul	44.6667	6	2	40.0547	49.2787			Jul	16.3333	1.73205	0.57735	15.002	17.6647			Jul	20	8.24621	2.74874	13.6614	26.3386			Jul	14.25	1.28174	0.45316	13.1784	15.3216
	Aug	13.3333	0.5	0.16667	12.949	13.7177			Aug	47.4444	8.32333	2.77444	41.0466	53.8423			Aug	17.2222	1.20185	0.40062	16.2984	18.146			Aug	26.8889	9.26613	3.08871	19.7663	34.0115			Aug	20	1.69031	0.59761	18.5869	21.4131
	Sep	15.8889	0.60093	0.20031	15.427	16.3508			Sep	45.6667	5.22015	1.74005	41.6541	49.6792			Sep	17.3333	1.11803	0.37268	16.4739	18.1927			Sep	25.4444	1.66667	0.55556	24.1633	26.7256			Sep	16.875	1.45774	0.51539	15.6563	18.0937
	Otc	11	1.65831	0.55277	9.7253	12.2747			Otc	/	/	/	/	/			Otc	18.7778	2.16667	0.72222	17.1123	20.4432			Otc	26	4.69042	1.56347	22.3946	29.6054			Otc	14.5	1.19523	0.42258	13.5008	15.4992
EC	Mar	222.222	2.43812	0.81271	220.348	224.096		EC	Mar	149	4.53542	1.51181	145.514	152.486		EC	Mar	112.956	1.14903	0.38301	112.072	113.839		EC	Mar	63.8778	1.12891	0.3763	63.01	64.7455		EC	Mar	162.16	2.51754	1.12588	159.034	165.286
	Apr	206.889	3.33333	1.11111	204.327	209.451			Apr	73.9	2.06942	0.68981	72.3093	75.4907			Apr	104.389	1.88577	0.62859	102.939	105.838			Apr	61.8222	0.56519	0.1884	61.3878	62.2567			Apr	158.6	1.17615	0.44454	157.512	159.688
	May	211.889	4.67559	1.55853	208.295	215.483			May	60.3444	0.7683	0.2561	59.7539	60.935			May	112.122	0.86281	0.2876	111.459	112.785			May	64.2556	0.45308	0.15103	63.9073	64.6038			May	174.887	0.65995	0.23333	174.336	175.439
	Jun	222.667	1.32288	0.44096	221.65	223.684			Jun	69.2222	3.5042	1.16807	66.5287	71.9158			Jun	111.278	0.52148	0.17383	110.877	111.679			Jun	63.8222	0.58902	0.19634	63.3695	64.275			Jun	179.925	1.48011	0.5233	178.688	181.162
	Jul	62.4556	2.36649	0.78883	60.6365	64.2746			Jul	38.4778	0.86426	0.28809	37.8134	39.1421			Jul	73.3333	1.03562	0.34521	72.5373	74.1294			Jul	22.9333	0.53619	0.17873	22.5212	23.3455			Jul	20.15	12.3219	4.35644	9.8487	30.4513
	Aug	98.1222	1.32172	0.44057	97.1063	99.1382			Aug	76.3889	2.58333	0.86111	74.4032	78.3746			Aug	98.4111	0.9212	0.30707	97.703	99.1192			Aug	22.3111	0.24721	0.0824	22.1211	22.5011			Aug	40.75	1.85549	0.65602	39.1988	42.3012
	Sep	69.8	0.96566	0.32189	69.0577	70.5423			Sep	44.0556	1.36484	0.45495	43.0064	45.1047			Sep	92.9556	0.70907	0.23636	92.4105	93.5006			Sep	21.7222	0.29059	0.09686	21.4989	21.9456			Sep	51.7125	1.63396	0.57769	50.3465	53.0785
	Otc	195.189	3.99889	1.33296	192.115	198.263			Otc	/	/	/	/	/			Otc	102.356	1.20427	0.40142	101.43	103.281			Otc	22.6333	0.46904	0.15635	22.2728	22.9939			Otc	51.6625	1.86006	0.65763	50.1075	53.2175
Figure 6
Hexie Park	Month	Average Value	Standard Deviation	Bias Standard Error	Error of Mean	95% Confidence Interva		Muye Park	Month	Average Value	Standard Deviation	Bias Standard Error	Error of Mean	95% Confidence Interva		Xiangyang Park	Month	Average Value	Standard Deviation	Bias Standard Error	Error of Mean	95% Confidence Interva		Dingguohu Park	Month	Average Value	Standard Deviation	Bias Standard Error	Error of Mean	95% Confidence Interva		Renmin Park	Month	Average Value	Standard Deviation	Bias Standard Error	Error of Mean	95% Confidence Interva
					Lower Limit	Upper Limit							Lower Limit	Upper Limit							Lower Limit	Upper Limit							Lower Limit	Upper Limit							Lower Limit	Upper Limit
DO	Mar	6.9678	0.44251	0.1475	6.6276	7.3079		DO	Mar	5.6333	0.69955	0.23318	5.0956	6.1711		DO	Mar	6.6122	0.42871	0.1429	6.2827	6.9418		DO	Mar	5.0833	0.77552	0.25851	4.4872	5.6794		DO	Mar	5.74	1.19633	0.53501	4.2546	7.2254
	Apr	4.9344	0.3627	0.1209	4.6556	5.2132			Apr	4.8311	0.5298	0.1766	4.4239	5.2384			Apr	5.0644	0.45233	0.15078	4.7168	5.4121			Apr	5.0111	0.29885	0.09962	4.7814	5.2408			Apr	5.2271	0.39723	0.15014	4.8598	5.5945
	May	3.3889	0.19368	0.06456	3.24	3.5378			May	3.3922	0.29132	0.09711	3.1683	3.6162			May	3.5244	0.27478	0.09159	3.3132	3.7357			May	3.9289	0.12693	0.04231	3.8313	4.0265			May	3.795	0.39308	0.13898	3.4664	4.1236
	Jun	3.4722	0.21545	0.07182	3.3066	3.6378			Jun	3.4078	0.28248	0.09416	3.1906	3.6249			Jun	3.5344	0.29492	0.09831	3.3077	3.7611			Jun	3.4	0.22962	0.07654	3.2235	3.5765			Jun	3.1825	0.31463	0.11124	2.9195	3.4455
	Jul	3.6667	0.24031	0.0801	3.4819	3.8514			Jul	2.91	0.41313	0.13771	2.5924	3.2276			Jul	4.4589	0.38524	0.12841	4.1628	4.755			Jul	3.0056	0.3027	0.1009	2.7729	3.2382			Jul	4.0525	0.77748	0.27488	3.4025	4.7025
	Aug	4.8344	0.32619	0.10873	4.5837	5.0852			Aug	3.4622	0.37272	0.12424	3.1757	3.7487			Aug	5.0289	0.28207	0.09402	4.8121	5.2457			Aug	4.5111	0.45109	0.15036	4.1644	4.8579			Aug	6.07	0.35976	0.1272	5.7692	6.3708
	Sep	4.29	0.24021	0.08007	4.1054	4.4746			Sep	3.6478	0.29584	0.09861	3.4204	3.8752			Sep	4.8211	0.3313	0.11043	4.5664	5.0758			Sep	4.2544	0.36305	0.12102	3.9754	4.5335			Sep	4.3062	0.48814	0.17258	3.8982	4.7143
	Otc	5.9522	0.48943	0.16314	5.576	6.3284			Otc	/	/	/	/	/			Otc	5.6722	0.65109	0.21703	5.1717	6.1727			Otc	4.9389	0.5675	0.18917	4.5027	5.3751			Otc	5.6463	0.43857	0.15506	5.2796	6.0129
PH	Mar	8.5611	0.04256	0.01419	8.5284	8.5938		PH	Mar	8.1422	0.12794	0.04265	8.0439	8.2406		PH	Mar	7.9267	0.03775	0.01258	7.8977	7.9557		PH	Mar	8.57	0.05172	0.01724	8.5302	8.6098		PH	Mar	8.684	0.09864	0.04411	8.5615	8.8065
	Apr	8.29	0.0364	0.01213	8.262	8.318			Apr	8.3067	0.03841	0.0128	8.2771	8.3362			Apr	7.99	0.04062	0.01354	7.9588	8.0212			Apr	8.52	0.01225	0.00408	8.5106	8.5294			Apr	8.7143	0.01134	0.00429	8.7038	8.7248
	May	8.0922	0.0589	0.01963	8.0469	8.1375			May	8.0733	0.02739	0.00913	8.0523	8.0944			May	7.8533	0.03	0.01	7.8303	7.8764			May	8.5733	0.02958	0.00986	8.5506	8.5961			May	8.4363	0.01847	0.00653	8.4208	8.4517
	Jun	8.0111	0.0348	0.0116	7.9844	8.0379			Jun	7.9478	0.10035	0.03345	7.8706	8.0249			Jun	7.6967	0.0433	0.01443	7.6634	7.73			Jun	8.7033	0.17628	0.05876	8.5678	8.8388			Jun	8.3975	0.03327	0.01176	8.3697	8.4253
	Jul	8.5867	0.05268	0.01756	8.5462	8.6272			Jul	7.6678	0.03833	0.01278	7.6383	7.6972			Jul	7.7222	0.03383	0.01128	7.6962	7.7482			Jul	8.5433	0.26292	0.08764	8.3412	8.7454			Jul	9.1413	0.81907	0.28958	8.4565	9.826
	Aug	8.3133	0.05568	0.01856	8.2705	8.3561			Aug	7.7367	0.14748	0.04916	7.6233	7.85			Aug	7.6678	0.03383	0.01128	7.6418	7.6938			Aug	9.0989	0.19114	0.06371	8.952	9.2458			Aug	9.3013	0.10021	0.03543	9.2175	9.385
	Sep	8.1956	0.07502	0.02501	8.1379	8.2532			Sep	7.71	0.02	0.00667	7.6946	7.7254			Sep	7.6633	0.05612	0.01871	7.6202	7.7065			Sep	8.4644	0.09723	0.03241	8.3897	8.5392			Sep	8.37	0.06845	0.0242	8.3128	8.4272
	Otc	8.1233	0.02	0.00667	8.108	8.1387			Otc	/	/	/	/	/			Otc	7.71	0.05	0.01667	7.6716	7.7484			Otc	8.4756	0.08472	0.02824	8.4104	8.5407			Otc	8.6425	0.1504	0.05318	8.5168	8.7682
TN	Mar	0.0367	0.11	0.03667	-0.0479	0.1212		TN	Mar	0.14	0.19912	0.06637	-0.0131	0.2931		TN	Mar	0.1467	0.20917	0.06972	-0.0141	0.3074		TN	Mar	0.1611	0.37856	0.12619	-0.1299	0.4521		TN	Mar	0.006	0.01342	0.006	-0.0107	0.0227
	Apr	0.0333	0.1	0.03333	-0.0435	0.1102			Apr	0.0311	0.08609	0.0287	-0.0351	0.0973			Apr	0.0056	0.01667	0.00556	-0.0073	0.0184			Apr	0.1789	0.20763	0.06921	0.0193	0.3385			Apr	0.0157	0.02936	0.0111	-0.0114	0.0429
	May	0.1433	0.18802	0.06267	-0.0012	0.2879			May	0.1256	0.22766	0.07589	-0.0494	0.3005			May	0.1089	0.2163	0.0721	-0.0574	0.2752			May	0.17	0.33083	0.11028	-0.0843	0.4243			May	0.0113	0.03182	0.01125	-0.0154	0.0379
	Jun	0	0	0	0	0			Jun	0.1556	0.31445	0.10482	-0.0862	0.3973			Jun	0.3267	0.23157	0.07719	0.1487	0.5047			Jun	0.42	0.29189	0.0973	0.1956	0.6444			Jun	0	0	0	0	0
	Jul	0.3678	0.36506	0.12169	0.0872	0.6484			Jul	0.4411	0.46429	0.15476	0.0842	0.798			Jul	0.3278	0.56951	0.18984	-0.11	0.7655			Jul	0.4344	0.68072	0.22691	-0.0888	0.9577			Jul	0.3488	0.52092	0.18417	-0.0867	0.7842
	Aug	0.3956	0.47141	0.15714	0.0332	0.7579			Aug	0.7278	0.55722	0.18574	0.2995	1.1561			Aug	0.4856	0.54151	0.1805	0.0693	0.9018			Aug	1.1778	0.91917	0.30639	0.4712	1.8843			Aug	0.7938	0.94483	0.33405	0.0038	1.5837
	Sep	1.1256	0.50658	0.16886	0.7362	1.515			Sep	1.2578	0.53016	0.17672	0.8503	1.6653			Sep	0.9267	0.57635	0.19212	0.4836	1.3697			Sep	1.4844	0.97654	0.32551	0.7338	2.2351			Sep	1.1325	1.07777	0.38105	0.2315	2.0335
	Otc	0.9956	0.70686	0.23562	0.4522	1.5389			Otc	/	/	/	/	/			Otc	1.3311	0.85404	0.28468	0.6746	1.9876			Otc	1.59	0.67548	0.22516	1.0708	2.1092			Otc	1.5288	0.99885	0.35315	0.6937	2.3638
TP	Mar	0.3044	0.53759	0.1792	-0.1088	0.7177		TP	Mar	0.01	0.02	0.00667	-0.0054	0.0254		TP	Mar	0.0233	0.05657	0.01886	-0.0201	0.0668		TP	Mar	0.0067	0.01323	0.00441	-0.0035	0.0168		TP	Mar	0.004	0.00548	0.00245	-0.0028	0.0108
	Apr	0.0089	0.01054	0.00351	0.0008	0.017			Apr	0.1133	0.01936	0.00645	0.0984	0.1282			Apr	0.0222	0.02167	0.00722	0.0056	0.0389			Apr	0.0033	0.00707	0.00236	-0.0021	0.0088			Apr	0	0	0	0	0
	May	0.0489	0.08177	0.02726	-0.014	0.1117			May	0.0356	0.0174	0.0058	0.0222	0.0489			May	0.0089	0.01364	0.00455	-0.0016	0.0194			May	0.0011	0.00333	0.00111	-0.0015	0.0037			May	0	0	0	0	0
	Jun	0.0044	0.00527	0.00176	0.0004	0.0085			Jun	0.0678	0.01856	0.00619	0.0535	0.082			Jun	0.0367	0.01581	0.00527	0.0245	0.0488			Jun	0.0722	0.03962	0.01321	0.0418	0.1027			Jun	0.035	0.01852	0.00655	0.0195	0.0505
	Jul	0.0156	0.01014	0.00338	0.0078	0.0233			Jul	0.5856	0.02007	0.00669	0.5701	0.601			Jul	0.02	0.02121	0.00707	0.0037	0.0363			Jul	0.0256	0.00882	0.00294	0.0188	0.0323			Jul	0.0475	0.01282	0.00453	0.0368	0.0582
	Aug	0.0156	0.0159	0.0053	0.0033	0.0278			Aug	0.3367	0.04664	0.01555	0.3008	0.3725			Aug	0.0078	0.00972	0.00324	0.0003	0.0152			Aug	0.0278	0.01394	0.00465	0.0171	0.0385			Aug	0.0313	0.00991	0.0035	0.023	0.0395
	Sep	0.0333	0.01118	0.00373	0.0247	0.0419			Sep	0.4111	0.02522	0.00841	0.3917	0.4305			Sep	0.0233	0.01732	0.00577	0.01	0.0366			Sep	0.0489	0.01691	0.00564	0.0359	0.0619			Sep	0.0288	0.00354	0.00125	0.0258	0.0317
	Otc	0.0067	0.005	0.00167	0.0028	0.0105			Otc	/	/	/	/	/			Otc	0.0456	0.09194	0.03065	-0.0251	0.1162			Otc	0.05	0.01225	0.00408	0.0406	0.0594			Otc	0.0525	0.0684	0.02418	-0.0047	0.1097
COD	Mar	23.8889	45.9713	15.3238	-11.4478	59.2256		COD	Mar	22.5556	23.442	7.814	4.5364	40.5747		COD	Mar	50.5556	23.8228	7.94095	32.2437	68.8674		COD	Mar	45.8889	18.2855	6.09518	31.8334	59.9444		COD	Mar	32.6	31.0612	13.891	-5.9676	71.1676
	Apr	14.5556	2.55495	0.85165	12.5916	16.5195			Apr	13.3333	1.58114	0.52705	12.118	14.5487			Apr	10	1.5	0.5	8.847	11.153			Apr	13.5556	4.18662	1.39554	10.3374	16.7737			Apr	15.4286	1.39728	0.52812	14.1363	16.7208
	May	9.7778	2.04803	0.68268	8.2035	11.352			May	8.7778	3.76755	1.25585	5.8818	11.6738			May	4	2	0.66667	2.4627	5.5373			May	9.8889	1.76383	0.58794	8.5331	11.2447			May	10.25	1.28174	0.45316	9.1784	11.3216
	Jun	14	1.41421	0.4714	12.9129	15.0871			Jun	16.8889	2.848	0.94933	14.6997	19.0781			Jun	14.6667	4.03113	1.34371	11.5681	17.7653			Jun	28.2222	5.21483	1.73828	24.2137	32.2307			Jun	18.375	4.27409	1.51112	14.8018	21.9482
	Jul	10.6667	2.5	0.83333	8.745	12.5883			Jul	28.4444	4.79873	1.59958	24.7558	32.1331			Jul	2.2222	2.63523	0.87841	0.1966	4.2478			Jul	3.2222	1.71594	0.57198	1.9032	4.5412			Jul	7.5	2.61861	0.92582	5.3108	9.6892
	Aug	89.8889	77.0234	25.6745	30.6834	149.094			Aug	24.7778	18.6734	6.22445	10.4242	39.1314			Aug	3.7778	1.64148	0.54716	2.516	5.0395			Aug	11.7778	2.53859	0.8462	9.8264	13.7291			Aug	23	1.69031	0.59761	21.5869	24.4131
	Sep	21.1111	9.31993	3.10664	13.9472	28.275			Sep	27.2222	9.2841	3.0947	20.0858	34.3586			Sep	7.4444	5.72519	1.9084	3.0437	11.8452			Sep	12.5556	9.05692	3.01897	5.5938	19.5173			Sep	22.375	4.10357	1.45083	18.9443	25.8057
	Otc	7.5556	2.74368	0.91456	5.4466	9.6645			Otc	/	/	/	/	/			Otc	19.1111	7.02575	2.34192	13.7106	24.5116			Otc	6.7778	8.22766	2.74255	0.4534	13.1021			Otc	25.875	12.654	4.47388	15.2959	36.4541
																																												人民公园描述
Figure 7
Hexie Park	Month	Average Value	Standard Deviation	Bias Standard Error	Error of Mean	95% Confidence Interva		Muye Park	Month	Average Value	Standard Deviation	Bias Standard Error	Error of Mean	95% Confidence Interva		Xiangyang Park	Month	Average Value	Standard Deviation	Bias Standard Error	Error of Mean	95% Confidence Interva		Dingguohu Park	Month	Average Value	Standard Deviation	Bias Standard Error	Error of Mean	95% Confidence Interva		Renmin Park	Month	Average Value	Standard Deviation	Bias Standard Error	Error of Mean	95% Confidence Interva
					Lower Limit	Upper Limit							Lower Limit	Upper Limit							Lower Limit	Upper Limit							Lower Limit	Upper Limit							Lower Limit	Upper Limit
Fe	3月	0.0811	0.07833	0.02611	0.0209	0.1413		Fe	3月	0.0589	0.04833	0.01611	0.0217	0.096		Fe	3月	0.0411	0.04106	0.01369	0.0095	0.0727		Fe	3月	0.0656	0.04096	0.01365	0.0341	0.097		Fe	3月	0.1	0.07616	0.03406	0.0054	0.1946
	4月	0.12	0.03841	0.0128	0.0905	0.1495			4月	0.4411	0.15616	0.05205	0.3211	0.5611			4月	0.1722	0.04684	0.01561	0.1362	0.2082			4月	0.2044	0.08974	0.02991	0.1355	0.2734			4月	0.1643	0.11267	0.04259	0.0601	0.2685
	5月	0.0189	0.02804	0.00935	-0.0027	0.0404			5月	0.062	0.03234	0.01078	0.0371	0.0869			5月	0.0089	0.01691	0.00564	-0.0041	0.0219			5月	0.1422	0.09935	0.03312	0.0659	0.2186			5月	0.21	0.07071	0.025	0.1509	0.2691
	6月	0.02	0.02236	0.00745	0.0028	0.0372			6月	0.13	0.03808	0.01269	0.1007	0.1593			6月	0.1367	0.07842	0.02614	0.0764	0.1969			6月	0.2722	0.17057	0.05686	0.1411	0.4033			6月	0.1175	0.02121	0.0075	0.0998	0.1352
	7月	0.0189	0.02667	0.00889	-0.0016	0.0394			7月	0.18	0.05701	0.019	0.1362	0.2238			7月	0.0333	0.03391	0.0113	0.0073	0.0594			7月	0.1089	0.06547	0.02182	0.0586	0.1592			7月	0.0375	0.04921	0.0174	-0.0036	0.0786
	8月	0.04	0.0669	0.0223	-0.0114	0.0914			8月	0.1378	0.0538	0.01793	0.0964	0.1791			8月	0.0411	0.02892	0.00964	0.0189	0.0633			8月	0.2844	0.13211	0.04404	0.1829	0.386			8月	0.1838	0.03962	0.01401	0.1506	0.2169
	9月	0.0922	0.02728	0.00909	0.0712	0.1132			9月	0.1733	0.04153	0.01384	0.1414	0.2053			9月	0.0678	0.0441	0.0147	0.0339	0.1017			9月	0.2844	0.11674	0.03891	0.1947	0.3742			9月	0.1075	0.08013	0.02833	0.0405	0.1745
	10月	0.0533	0.0495	0.0165	0.0153	0.0914			10月	/	/	/	/	/			10月	0.1	0.0505	0.01683	0.0612	0.1388			10月	0.2133	0.08515	0.02838	0.1479	0.2788			10月	0.07	0.04899	0.01732	0.029	0.111
Zn	3月	1.0367	0.21054	0.07018	0.8748	1.1985		Zn	3月	0.7078	0.71653	0.23884	0.157	1.2586		Zn	3月	0.6378	0.3546	0.1182	0.3652	0.9104		Zn	3月	0.1867	0.16978	0.05659	0.0562	0.3172		Zn	3月	0.508	0.20523	0.09178	0.2532	0.7628
	4月	0.8367	0.24744	0.08248	0.6465	1.0269			4月	0.6	0.13238	0.04413	0.4982	0.7018			4月	0.6822	0.13989	0.04663	0.5747	0.7898			4月	0.3378	0.20266	0.06755	0.182	0.4936			4月	0.7014	0.0467	0.01765	0.6582	0.7446
	5月	2.0478	0.22632	0.07544	1.8738	2.2217			5月	0.8644	0.20261	0.06754	0.7087	1.0202			5月	1.5544	0.21361	0.0712	1.3903	1.7186			5月	0.95	0.38917	0.12972	0.6509	1.2491			5月	1.5038	0.12328	0.04359	1.4007	1.6068
	6月	1.1889	0.14633	0.04878	1.0764	1.3014			6月	0.6056	0.29598	0.09866	0.378	0.8331			6月	0.9211	0.10105	0.03368	0.8434	0.9988			6月	0.3922	0.09692	0.03231	0.3177	0.4667			6月	1.3388	0.28402	0.10042	1.1013	1.5762
	7月	0.2478	0.12696	0.04232	0.1502	0.3454			7月	0.2378	0.07546	0.02515	0.1798	0.2958			7月	0.3233	0.1416	0.0472	0.2145	0.4322			7月	0.0744	0.08443	0.02814	0.0095	0.1393			7月	0.0138	0.02669	0.00944	-0.0086	0.0361
	8月	0.4322	0.0632	0.02107	0.3836	0.4808			8月	0.5656	0.14293	0.04764	0.4557	0.6754			8月	0.5978	0.10414	0.03471	0.5177	0.6778			8月	0.1433	0.0911	0.03037	0.0733	0.2134			8月	0.125	0.06392	0.0226	0.0716	0.1784
	9月	0.2433	0.16778	0.05593	0.1144	0.3723			9月	0.2178	0.13654	0.04551	0.1128	0.3227			9月	0.6344	0.16591	0.0553	0.5069	0.762			9月	0.11	0.11336	0.03779	0.0229	0.1971			9月	0.2538	0.08228	0.02909	0.185	0.3225
	10月	1.2156	0.18902	0.06301	1.0703	1.3608			10月	/	/	/	/	/			10月	0.8111	0.09089	0.0303	0.7412	0.881			10月	0.1278	0.10521	0.03507	0.0469	0.2087			10月	0.2513	0.1531	0.05413	0.1233	0.3792
Tu	3月	0.0244	0.02506	0.00835	0.0052	0.0437		Tu	3月	0.0622	0.05286	0.01762	0.0216	0.1029		Tu	3月	0.0856	0.05364	0.01788	0.0443	0.1268		Tu	3月	0.1033	0.04213	0.01404	0.0709	0.1357		Tu	3月	0.09	0.07969	0.03564	-0.0089	0.1889
	4月	0.0922	0.13962	0.04654	-0.0151	0.1995			4月	0.1989	0.11107	0.03702	0.1135	0.2843			4月	0.0689	0.07672	0.02557	0.0099	0.1279			4月	0.0811	0.01269	0.00423	0.0714	0.0909			4月	0.0729	0.02928	0.01107	0.0458	0.0999
	5月	0.0633	0.03571	0.0119	0.0359	0.0908			5月	0.0544	0.06085	0.02028	0.0077	0.1012			5月	0.0178	0.02279	0.0076	0.0003	0.0353			5月	0.1156	0.02603	0.00868	0.0955	0.1356			5月	0.0588	0.01808	0.00639	0.0436	0.0739
	6月	0.0433	0.05	0.01667	0.0049	0.0818			6月	0.1244	0.1162	0.03873	0.0351	0.2138			6月	0.11	0.03674	0.01225	0.0818	0.1382			6月	0.1178	0.0748	0.02493	0.0603	0.1753			6月	0.0538	0.02264	0.008	0.0348	0.0727
	7月	0.0422	0.02438	0.00813	0.0235	0.061			7月	0.0622	0.05069	0.0169	0.0233	0.1012			7月	0.0333	0.03317	0.01106	0.0078	0.0588			7月	0.0644	0.05388	0.01796	0.023	0.1059			7月	0.0575	0.03536	0.0125	0.0279	0.0871
	8月	0.0344	0.02242	0.00747	0.0172	0.0517			8月	0.0533	0.02828	0.00943	0.0316	0.0751			8月	0.5322	0.2045	0.06817	0.375	0.6894			8月	0.1456	0.05659	0.01886	0.1021	0.1891			8月	0.145	0.04036	0.01427	0.1113	0.1787
	9月	0.1822	0.17527	0.05842	0.0475	0.3169			9月	0.0678	0.01563	0.00521	0.0558	0.0798			9月	0.04	0.01732	0.00577	0.0267	0.0533			9月	0.1211	0.02088	0.00696	0.1051	0.1372			9月	0.0713	0.02475	0.00875	0.0506	0.0919
	10月	0.0011	0.00333	0.00111	-0.0015	0.0037			10月	/	/	/	/	/			10月	0.0222	0.02224	0.00741	0.0051	0.0393			10月	0.0878	0.02167	0.00722	0.0711	0.1044			10月	0.0337	0.01302	0.0046	0.0229	0.0446

## Sheet: Hexie Park
Indicator	Month	Average Value	Standard Deviation	Bias Standard Error	Error of Mean	95% Confidence Interva	Minimum Value	Maximum Value
					Lower Limit	Upper Limit
WT	Mar	12.9778	1.19873	0.39958	12.0564	13.8992	11.8	15.5
	Apr	19.6556	0.7213	0.24043	19.1011	20.21	18.7	20.8
	May	27.2222	0.29907	0.09969	26.9923	27.4521	26.7	27.6
	Jun	26.6667	8.81462	2.93821	19.8912	33.4422	3.2	30.5
	Jul	31.7444	0.83832	0.27944	31.1001	32.3888	30.6	32.8
	Aug	28.7222	0.72419	0.2414	28.1656	29.2789	27.5	29.7
	Sep	23.0889	0.51343	0.17114	22.6942	23.4835	22.5	24.1
	Otc	19.6111	0.86811	0.28937	18.9438	20.2784	18.6	21.5
	Total	23.7111	6.49152	0.76503	22.1857	25.2365	3.2	32.8
Ch	Mar	6.8889	1.45297	0.48432	5.772	8.0057	5	9
	Apr	10.1111	2.71314	0.90438	8.0256	12.1966	7	14
	May	8.1111	2.08833	0.69611	6.5059	9.7163	5	11
	Jun	10.2222	2.04803	0.68268	8.648	11.7965	8	15
	Jul	13.4444	0.88192	0.29397	12.7665	14.1223	12	15
	Aug	11.4444	0.52705	0.17568	11.0393	11.8496	11	12
	Sep	23.3333	0.86603	0.28868	22.6676	23.999	22	25
	Otc	6.7778	2.22361	0.7412	5.0686	8.487	2	9
	Total	11.2917	5.32979	0.62812	10.0392	12.5441	2	25
Tu	Mar	0.5778	1.04137	0.34712	-0.2227	1.3782	0	3
	Apr	5.6778	5.04895	1.68298	1.7968	9.5587	0	14.6
	May	6.3	4.23409	1.41136	3.0454	9.5546	0	13.9
	Jun	4.2111	1.69886	0.56629	2.9053	5.517	1.6	6.4
	Jul	8.0111	3.53993	1.17998	5.2901	10.7321	2.3	16
	Aug	7.0778	1.25676	0.41892	6.1117	8.0438	5.7	9.7
	Sep	16.5111	1.63052	0.54351	15.2578	17.7644	13.9	18.7
	Otc	5.0556	3.17888	1.05963	2.6121	7.4991	0	9.8
	Total	6.6778	5.18044	0.61052	5.4604	7.8951	0	18.7
SS	Mar	11.2222	0.66667	0.22222	10.7098	11.7347	11	13
	Apr	12.3333	2.12132	0.70711	10.7027	13.9639	9	16
	May	12.4444	1.50923	0.50308	11.2843	13.6045	10	15
	Jun	12.2222	0.44096	0.14699	11.8833	12.5612	12	13
	Jul	13.8889	0.92796	0.30932	13.1756	14.6022	13	16
	Aug	13.3333	0.5	0.16667	12.949	13.7177	13	14
	Sep	15.8889	0.60093	0.20031	15.427	16.3508	15	17
	Otc	11	1.65831	0.55277	9.7253	12.2747	8	13
	Total	12.7917	1.876	0.22109	12.3508	13.2325	8	17
PH	Mar	8.5611	0.04256	0.01419	8.5284	8.5938	8.52	8.64
	Apr	8.29	0.0364	0.01213	8.262	8.318	8.21	8.33
	May	8.0922	0.0589	0.01963	8.0469	8.1375	8.01	8.18
	Jun	8.0111	0.0348	0.0116	7.9844	8.0379	7.97	8.09
	Jul	8.5867	0.05268	0.01756	8.5462	8.6272	8.55	8.72
	Aug	8.3133	0.05568	0.01856	8.2705	8.3561	8.26	8.44
	Sep	8.1956	0.07502	0.02501	8.1379	8.2532	8.13	8.35
	Otc	8.1233	0.02	0.00667	8.108	8.1387	8.1	8.16
	Total	8.2717	0.20468	0.02412	8.2236	8.3198	7.97	8.72
EC	Mar	222.222	2.43812	0.81271	220.348	224.096	218	225
	Apr	206.889	3.33333	1.11111	204.327	209.451	201	213
	May	211.889	4.67559	1.55853	208.295	215.483	205	219
	Jun	222.667	1.32288	0.44096	221.65	223.684	221	225
	Jul	62.4556	2.36649	0.78883	60.6365	64.2746	60.5	68.5
	Aug	98.1222	1.32172	0.44057	97.1063	99.1382	96.5	99.9
	Sep	69.8	0.96566	0.32189	69.0577	70.5423	68.4	71.4
	Otc	195.189	3.99889	1.33296	192.115	198.263	187.5	198.7
	Total	161.154	67.0394	7.90067	145.401	176.908	60.5	225
DO	Mar	6.9678	0.44251	0.1475	6.6276	7.3079	5.97	7.47
	Apr	4.9344	0.3627	0.1209	4.6556	5.2132	4.34	5.46
	May	3.3889	0.19368	0.06456	3.24	3.5378	3.1	3.76
	Jun	3.4722	0.21545	0.07182	3.3066	3.6378	3.23	3.92
	Jul	3.6667	0.24031	0.0801	3.4819	3.8514	3.26	3.94
	Aug	4.8344	0.32619	0.10873	4.5837	5.0852	4.25	5.23
	Sep	4.29	0.24021	0.08007	4.1054	4.4746	3.93	4.72
	Otc	5.9522	0.48943	0.16314	5.576	6.3284	5.13	6.61
	Total	4.6883	1.23441	0.14548	4.3983	4.9784	3.1	7.47
Algal Density	Mar	813.556	118.327	39.4423	722.601	904.51	659	999
	Apr	1088.44	233.065	77.6885	909.294	1267.59	883	1417
	May	926.778	440.058	146.686	588.519	1265.04	544	1891
	Jun	873.556	178.828	59.6092	736.097	1011.01	684	1204
	Jul	6422.11	1618.9	539.633	5177.72	7666.51	5126	10417
	Aug	3207.33	219.591	73.1968	3038.54	3376.13	2930	3533
	Sep	4659	212.571	70.8569	4495.6	4822.4	4152	4882
	Otc	677	39.2428	13.0809	646.835	707.165	615	737
	Total	2333.47	2144.45	252.726	1829.55	2837.39	544	10417
TN	Mar	0.0367	0.11	0.03667	-0.0479	0.1212	0	0.33
	Apr	0.0333	0.1	0.03333	-0.0435	0.1102	0	0.3
	May	0.1433	0.18802	0.06267	-0.0012	0.2879	0	0.48
	Jun	0	0	0	0	0	0	0
	Jul	0.3678	0.36506	0.12169	0.0872	0.6484	0	1.05
	Aug	0.3956	0.47141	0.15714	0.0332	0.7579	0.01	1.47
	Sep	1.1256	0.50658	0.16886	0.7362	1.515	0.61	1.96
	Otc	0.9956	0.70686	0.23562	0.4522	1.5389	0.13	2.15
	Total	0.3872	0.553	0.06517	0.2573	0.5172	0	2.15
TP	Mar	0.3044	0.53759	0.1792	-0.1088	0.7177	0	1.59
	Apr	0.0089	0.01054	0.00351	0.0008	0.017	0	0.03
	May	0.0489	0.08177	0.02726	-0.014	0.1117	0	0.26
	Jun	0.0044	0.00527	0.00176	0.0004	0.0085	0	0.01
	Jul	0.0156	0.01014	0.00338	0.0078	0.0233	0.01	0.04
	Aug	0.0156	0.0159	0.0053	0.0033	0.0278	0	0.05
	Sep	0.0333	0.01118	0.00373	0.0247	0.0419	0.01	0.05
	Otc	0.0067	0.005	0.00167	0.0028	0.0105	0	0.01
	Total	0.0547	0.20646	0.02433	0.0062	0.1032	0	1.59
COD	Mar	23.8889	45.9713	15.3238	-11.4478	59.2256	1	146
	Apr	14.5556	2.55495	0.85165	12.5916	16.5195	10	18
	May	9.7778	2.04803	0.68268	8.2035	11.352	7	13
	Jun	14	1.41421	0.4714	12.9129	15.0871	12	16
	Jul	10.6667	2.5	0.83333	8.745	12.5883	7	15
	Aug	89.8889	77.0234	25.6745	30.6834	149.094	8	173
	Sep	21.1111	9.31993	3.10664	13.9472	28.275	0	32
	Otc	7.5556	2.74368	0.91456	5.4466	9.6645	4	14
	Total	23.9306	39.7135	4.68028	14.5983	33.2628	0	173
Fe	Mar	0.0811	0.07833	0.02611	0.0209	0.1413	0	0.2
	Apr	0.12	0.03841	0.0128	0.0905	0.1495	0.06	0.17
	May	0.0189	0.02804	0.00935	-0.0027	0.0404	0	0.08
	Jun	0.02	0.02236	0.00745	0.0028	0.0372	0	0.06
	Jul	0.0189	0.02667	0.00889	-0.0016	0.0394	0	0.08
	Aug	0.04	0.0669	0.0223	-0.0114	0.0914	0	0.21
	Sep	0.0922	0.02728	0.00909	0.0712	0.1132	0.06	0.13
	Otc	0.0533	0.0495	0.0165	0.0153	0.0914	0	0.13
	Total	0.0556	0.05709	0.00673	0.0421	0.069	0	0.21
Zn	Mar	1.0367	0.21054	0.07018	0.8748	1.1985	0.65	1.37
	Apr	0.8367	0.24744	0.08248	0.6465	1.0269	0.31	1.13
	May	2.0478	0.22632	0.07544	1.8738	2.2217	1.52	2.21
	Jun	1.1889	0.14633	0.04878	1.0764	1.3014	0.9	1.4
	Jul	0.2478	0.12696	0.04232	0.1502	0.3454	0	0.47
	Aug	0.4322	0.0632	0.02107	0.3836	0.4808	0.33	0.51
	Sep	0.2433	0.16778	0.05593	0.1144	0.3723	0	0.5
	Otc	1.2156	0.18902	0.06301	1.0703	1.3608	1.04	1.7
	Total	0.9061	0.59908	0.0706	0.7653	1.0469	0	2.21
Cu	Mar	0.0244	0.02506	0.00835	0.0052	0.0437	0	0.07
	Apr	0.0922	0.13962	0.04654	-0.0151	0.1995	0	0.43
	May	0.0633	0.03571	0.0119	0.0359	0.0908	0.02	0.13
	Jun	0.0433	0.05	0.01667	0.0049	0.0818	0	0.16
	Jul	0.0422	0.02438	0.00813	0.0235	0.061	0.02	0.09
	Aug	0.0344	0.02242	0.00747	0.0172	0.0517	0.01	0.08
	Sep	0.1822	0.17527	0.05842	0.0475	0.3169	0	0.5
	Otc	0.0011	0.00333	0.00111	-0.0015	0.0037	0	0.01
	Total	0.0604	0.0952	0.01122	0.038	0.0828	0	0.5

## Sheet: Muye Park 
Indicator	Month	Average Value	Standard Deviation	Bias Standard Error	Error of Mean	95% Confidence Interva	Minimum Value	Maximum Value
					Lower Limit	Upper Limit
WT	Mar	14.7778	0.45765	0.15255	14.426	15.1296	14.2	15.5
	Apr	19.1333	0.23979	0.07993	18.949	19.3177	18.7	19.4
	May	30.7556	0.7002	0.2334	30.2173	31.2938	29.8	32
	Jun	30.5444	0.43621	0.1454	30.2091	30.8797	29.8	31.2
	Jul	31.0444	0.80329	0.26776	30.427	31.6619	30	32.5
	Aug	29.0333	0.98995	0.32998	28.2724	29.7943	27.5	30.1
	Sep	25.2889	0.60713	0.20238	24.8222	25.7556	24.5	26.3
	Total	25.7968	6.07018	0.76477	24.2681	27.3256	14.2	32.5
Ch	Mar	34	15.8588	5.28625	21.8099	46.1901	26	76
	Apr	76	34.1394	11.3798	49.7581	102.242	57	160
	May	74.6667	12.052	4.01732	65.4027	83.9306	61	100
	Jun	98.2222	44.3023	14.7674	64.1685	132.276	52	197
	Jul	103.556	11.7698	3.92326	94.5085	112.603	88	122
	Aug	86	14.1067	4.70225	75.1566	96.8434	75	110
	Sep	91.8889	9.10281	3.03427	84.8919	98.8859	77	102
	Total	80.619	31.2536	3.93758	72.7479	88.4902	26	197
Tu	Mar	44.9556	31.1186	10.3729	21.0356	68.8755	29	127.5
	Apr	125.867	67.2332	22.4111	74.1866	177.547	85.8	289.7
	May	117.856	20.8446	6.9482	101.833	133.878	91.9	156.3
	Jun	156.333	77.844	25.948	96.4972	216.169	72.8	327.3
	Jul	110.944	20.1593	6.71975	95.4487	126.44	88.5	141.9
	Aug	120.911	26.6296	8.87652	100.442	141.38	97.4	166.5
	Sep	117.189	16.3787	5.45956	104.599	129.779	94	137.8
	Total	113.436	52.0473	6.55734	100.329	126.544	29	327.3
SS	Mar	25.3333	9.01388	3.00463	18.4047	32.262	21	49
	Apr	49	19.5192	6.50641	33.9962	64.0038	37	96
	May	46.2222	6.24055	2.08018	41.4253	51.0191	38	58
	Jun	57.7778	23.2797	7.7599	39.8834	75.6721	33	109
	Jul	44.6667	6	2	40.0547	49.2787	37	54
	Aug	47.4444	8.32333	2.77444	41.0466	53.8423	40	61
	Sep	45.6667	5.22015	1.74005	41.6541	49.6792	38	52
	Total	45.1587	15.3299	1.93139	41.2979	49.0195	21	109
PH	Mar	8.1422	0.12794	0.04265	8.0439	8.2406	8	8.34
	Apr	8.3067	0.03841	0.0128	8.2771	8.3362	8.25	8.34
	May	8.0733	0.02739	0.00913	8.0523	8.0944	8.04	8.12
	Jun	7.9478	0.10035	0.03345	7.8706	8.0249	7.81	8.11
	Jul	7.6678	0.03833	0.01278	7.6383	7.6972	7.62	7.72
	Aug	7.7367	0.14748	0.04916	7.6233	7.85	7.37	7.86
	Sep	7.71	0.02	0.00667	7.6946	7.7254	7.68	7.74
	Total	7.9406	0.24336	0.03066	7.8793	8.0019	7.37	8.34
EC	Mar	149	4.53542	1.51181	145.514	152.486	143.4	155.6
	Apr	73.9	2.06942	0.68981	72.3093	75.4907	71.4	76.8
	May	60.3444	0.7683	0.2561	59.7539	60.935	58.9	61
	Jun	69.2222	3.5042	1.16807	66.5287	71.9158	64.6	73.8
	Jul	38.4778	0.86426	0.28809	37.8134	39.1421	37.1	39.9
	Aug	76.3889	2.58333	0.86111	74.4032	78.3746	71.2	79.2
	Sep	44.0556	1.36484	0.45495	43.0064	45.1047	42	46.5
	Total	73.0556	34.1502	4.30252	64.4549	81.6562	37.1	155.6
DO	Mar	5.6333	0.69955	0.23318	5.0956	6.1711	4.71	6.53
	Apr	4.8311	0.5298	0.1766	4.4239	5.2384	4.19	5.85
	May	3.3922	0.29132	0.09711	3.1683	3.6162	3.06	3.97
	Jun	3.4078	0.28248	0.09416	3.1906	3.6249	2.93	3.87
	Jul	2.91	0.41313	0.13771	2.5924	3.2276	2.31	3.74
	Aug	3.4622	0.37272	0.12424	3.1757	3.7487	2.98	4.08
	Sep	3.6478	0.29584	0.09861	3.4204	3.8752	3.14	3.93
	Total	3.8978	0.99285	0.12509	3.6477	4.1478	2.31	6.53
Algal Density	Mar	2743.56	773.988	257.996	2148.62	3338.5	1953	4249
	Apr	1835.33	301.115	100.372	1603.88	2066.79	1558	2467
	May	2445.56	315.406	105.135	2203.11	2688	1760	2813
	Jun	4227.11	1378.51	459.502	3167.5	5286.72	3096	6683
	Jul	3731.11	92.006	30.6687	3660.39	3801.83	3618	3849
	Aug	1963.11	156.619	52.2064	1842.72	2083.5	1816	2340
	Sep	1486	115.56	38.5198	1397.17	1574.83	1368	1684
	Total	2633.11	1119.06	140.988	2351.28	2914.94	1368	6683
TN	Mar	0.14	0.19912	0.06637	-0.0131	0.2931	0	0.58
	Apr	0.0311	0.08609	0.0287	-0.0351	0.0973	0	0.26
	May	0.1256	0.22766	0.07589	-0.0494	0.3005	0	0.62
	Jun	0.1556	0.31445	0.10482	-0.0862	0.3973	0	0.82
	Jul	0.4411	0.46429	0.15476	0.0842	0.798	0	1.15
	Aug	0.7278	0.55722	0.18574	0.2995	1.1561	0	1.57
	Sep	1.2578	0.53016	0.17672	0.8503	1.6653	0.59	2.1
	Total	0.4113	0.54896	0.06916	0.273	0.5495	0	2.1
TP	Mar	0.01	0.02	0.00667	-0.0054	0.0254	0	0.05
	Apr	0.1133	0.01936	0.00645	0.0984	0.1282	0.09	0.14
	May	0.0356	0.0174	0.0058	0.0222	0.0489	0.01	0.07
	Jun	0.0678	0.01856	0.00619	0.0535	0.082	0.04	0.1
	Jul	0.5856	0.02007	0.00669	0.5701	0.601	0.56	0.62
	Aug	0.3367	0.04664	0.01555	0.3008	0.3725	0.26	0.38
	Sep	0.4111	0.02522	0.00841	0.3917	0.4305	0.39	0.47
	Total	0.2229	0.20886	0.02631	0.1703	0.2755	0	0.62
COD	Mar	22.5556	23.442	7.814	4.5364	40.5747	5	84
	Apr	13.3333	1.58114	0.52705	12.118	14.5487	10	15
	May	8.7778	3.76755	1.25585	5.8818	11.6738	0	13
	Jun	16.8889	2.848	0.94933	14.6997	19.0781	14	22
	Jul	28.4444	4.79873	1.59958	24.7558	32.1331	19	34
	Aug	24.7778	18.6734	6.22445	10.4242	39.1314	15	73
	Sep	27.2222	9.2841	3.0947	20.0858	34.3586	20	50
	Total	20.2857	13.4697	1.69702	16.8934	23.678	0	84
Fe	Mar	0.0589	0.04833	0.01611	0.0217	0.096	0	0.13
	Apr	0.4411	0.15616	0.05205	0.3211	0.5611	0.26	0.79
	May	0.062	0.03234	0.01078	0.0371	0.0869	0	0.11
	Jun	0.13	0.03808	0.01269	0.1007	0.1593	0.08	0.19
	Jul	0.18	0.05701	0.019	0.1362	0.2238	0.09	0.26
	Aug	0.1378	0.0538	0.01793	0.0964	0.1791	0.06	0.23
	Sep	0.1733	0.04153	0.01384	0.1414	0.2053	0.11	0.24
	Total	0.169	0.13906	0.01752	0.134	0.204	0	0.79
Zn	Mar	0.7078	0.71653	0.23884	0.157	1.2586	0.01	2.55
	Apr	0.6	0.13238	0.04413	0.4982	0.7018	0.35	0.78
	May	0.8644	0.20261	0.06754	0.7087	1.0202	0.44	1.03
	Jun	0.6056	0.29598	0.09866	0.378	0.8331	0.2	1.01
	Jul	0.2378	0.07546	0.02515	0.1798	0.2958	0.09	0.32
	Aug	0.5656	0.14293	0.04764	0.4557	0.6754	0.41	0.9
	Sep	0.2178	0.13654	0.04551	0.1128	0.3227	0	0.39
	Total	0.5427	0.37392	0.04711	0.4485	0.6369	0	2.55
Cu	Mar	0.0622	0.05286	0.01762	0.0216	0.1029	0	0.18
	Apr	0.1989	0.11107	0.03702	0.1135	0.2843	0.13	0.48
	May	0.0544	0.06085	0.02028	0.0077	0.1012	0	0.17
	Jun	0.1244	0.1162	0.03873	0.0351	0.2138	0.03	0.39
	Jul	0.0622	0.05069	0.0169	0.0233	0.1012	0.01	0.17
	Aug	0.0533	0.02828	0.00943	0.0316	0.0751	0	0.09
	Sep	0.0678	0.01563	0.00521	0.0558	0.0798	0.04	0.09
	Total	0.089	0.08489	0.01069	0.0677	0.1104	0	0.48

## Sheet:  Xiangyang Park
Indicator	Month	Average Value	Standard Deviation	Bias Standard Error	Error of Mean	95% Confidence Interva	Minimum Value	Maximum Value
					Lower Limit	Upper Limit
WT	Mar	15.3	0.78899	0.263	14.6935	15.9065	14.3	16.7
	Apr	21.5667	0.93941	0.31314	20.8446	22.2888	19.9	22.7
	May	29.3667	0.61644	0.20548	28.8928	29.8405	28.2	30.2
	Jun	28.1889	0.31002	0.10334	27.9506	28.4272	27.6	28.6
	Jul	30.6	0.56347	0.18782	30.1669	31.0331	29.8	31.8
	Aug	23.9444	0.96968	0.32323	23.1991	24.6898	23	26.2
	Sep	22.7	0.41231	0.13744	22.3831	23.0169	22.3	23.4
	Otc	21.0111	0.84179	0.2806	20.3641	21.6582	19.8	22.3
	Total	24.0847	4.85237	0.57186	22.9445	25.225	14.3	31.8
Ch	Mar	12.2222	0.97183	0.32394	11.4752	12.9692	11	14
	Apr	17	8.68907	2.89636	10.321	23.679	10	35
	May	18	5.89491	1.96497	13.4688	22.5312	12	31
	Jun	16	5.80948	1.93649	11.5344	20.4656	10	29
	Jul	14.2222	3.15348	1.05116	11.7982	16.6462	12	21
	Aug	15.3333	2.29129	0.76376	13.5721	17.0946	13	20
	Sep	18.3333	2.44949	0.8165	16.4505	20.2162	16	23
	Otc	22.8889	4.04489	1.3483	19.7797	25.9981	16	30
	Total	16.75	5.44046	0.64116	15.4716	18.0284	10	35
Tu	Mar	9.9667	0.89022	0.29674	9.2824	10.651	8.5	11.2
	Apr	23.6667	17.0509	5.68363	10.5602	36.7731	9.1	59.1
	May	26.6333	10.2852	3.42839	18.7274	34.5392	15.3	48.8
	Jun	22.4444	9.77281	3.2576	14.9324	29.9565	12.6	45.4
	Jul	19.0222	6.39898	2.13299	14.1035	23.9409	11.9	31
	Aug	21.0667	4.23143	1.41048	17.8141	24.3192	15.3	28.3
	Sep	21.7556	4.9013	1.63377	17.9881	25.523	14.6	28.3
	Otc	26.7111	8.21484	2.73828	20.3966	33.0256	17.4	43.4
	Total	21.4083	9.88051	1.16443	19.0865	23.7301	8.5	59.1
SS	Mar	14.1111	0.78174	0.26058	13.5102	14.712	13	16
	Apr	18.1111	5.13431	1.71144	14.1645	22.0577	14	29
	May	19.2222	3.23179	1.07726	16.7381	21.7064	16	26
	Jun	17.5556	2.78887	0.92962	15.4118	19.6993	15	24
	Jul	16.3333	1.73205	0.57735	15.002	17.6647	14	20
	Aug	17.2222	1.20185	0.40062	16.2984	18.146	16	19
	Sep	17.3333	1.11803	0.37268	16.4739	18.1927	16	19
	Otc	18.7778	2.16667	0.72222	17.1123	20.4432	16	22
	Total	17.3333	2.91668	0.34373	16.6479	18.0187	13	29
PH	Mar	7.9267	0.03775	0.01258	7.8977	7.9557	7.88	8
	Apr	7.99	0.04062	0.01354	7.9588	8.0212	7.93	8.04
	May	7.8533	0.03	0.01	7.8303	7.8764	7.81	7.9
	Jun	7.6967	0.0433	0.01443	7.6634	7.73	7.64	7.78
	Jul	7.7222	0.03383	0.01128	7.6962	7.7482	7.68	7.76
	Aug	7.6678	0.03383	0.01128	7.6418	7.6938	7.61	7.72
	Sep	7.6633	0.05612	0.01871	7.6202	7.7065	7.57	7.74
	Otc	7.71	0.05	0.01667	7.6716	7.7484	7.64	7.79
	Total	7.7787	0.12569	0.01481	7.7492	7.8083	7.57	8.04
EC	Mar	112.956	1.14903	0.38301	112.072	113.839	111.3	115.4
	Apr	104.389	1.88577	0.62859	102.939	105.838	101.3	106.9
	May	112.122	0.86281	0.2876	111.459	112.785	110.5	113.2
	Jun	111.278	0.52148	0.17383	110.877	111.679	110.5	112
	Jul	73.3333	1.03562	0.34521	72.5373	74.1294	71.7	74.7
	Aug	98.4111	0.9212	0.30707	97.703	99.1192	96.9	99.9
	Sep	92.9556	0.70907	0.23636	92.4105	93.5006	91.6	93.9
	Otc	102.356	1.20427	0.40142	101.43	103.281	100.4	103.9
	Total	100.975	12.4924	1.47224	98.0394	103.911	71.7	115.4
DO	Mar	6.6122	0.42871	0.1429	6.2827	6.9418	5.68	7.13
	Apr	5.0644	0.45233	0.15078	4.7168	5.4121	4.52	5.77
	May	3.5244	0.27478	0.09159	3.3132	3.7357	3.06	3.87
	Jun	3.5344	0.29492	0.09831	3.3077	3.7611	3.14	3.99
	Jul	4.4589	0.38524	0.12841	4.1628	4.755	3.89	5.08
	Aug	5.0289	0.28207	0.09402	4.8121	5.2457	4.65	5.54
	Sep	4.8211	0.3313	0.11043	4.5664	5.0758	4.03	5.23
	Otc	5.6722	0.65109	0.21703	5.1717	6.1727	4.62	6.89
	Total	4.8396	1.04815	0.12353	4.5933	5.0859	3.06	7.13
Algal Density	Mar	2872.11	329.965	109.988	2618.48	3125.74	2324	3335
	Apr	2217.67	738.619	246.206	1649.91	2785.42	1398	3268
	May	1961.78	378.842	126.281	1670.57	2252.98	1530	2586
	Jun	1831.33	438.961	146.32	1493.92	2168.75	1338	2642
	Jul	3593.44	391.325	130.442	3292.65	3894.24	3248	4315
	Aug	5590.11	429.174	143.058	5260.22	5920	4901	6169
	Sep	4400.22	377.748	125.916	4109.86	4690.58	3841	5061
	Otc	5420.22	254.344	84.7812	5224.72	5615.73	5017	5801
	Total	3485.86	1486.3	175.162	3136.6	3835.13	1338	6169
TN	Mar	0.1467	0.20917	0.06972	-0.0141	0.3074	0	0.57
	Apr	0.0056	0.01667	0.00556	-0.0073	0.0184	0	0.05
	May	0.1089	0.2163	0.0721	-0.0574	0.2752	0	0.65
	Jun	0.3267	0.23157	0.07719	0.1487	0.5047	0.05	0.72
	Jul	0.3278	0.56951	0.18984	-0.11	0.7655	0	1.68
	Aug	0.4856	0.54151	0.1805	0.0693	0.9018	0	1.54
	Sep	0.9267	0.57635	0.19212	0.4836	1.3697	0.17	1.95
	Otc	1.3311	0.85404	0.28468	0.6746	1.9876	0.36	2.55
	Total	0.4574	0.62295	0.07342	0.311	0.6037	0	2.55
TP	Mar	0.0233	0.05657	0.01886	-0.0201	0.0668	0	0.17
	Apr	0.0222	0.02167	0.00722	0.0056	0.0389	0	0.06
	May	0.0089	0.01364	0.00455	-0.0016	0.0194	0	0.03
	Jun	0.0367	0.01581	0.00527	0.0245	0.0488	0.02	0.07
	Jul	0.02	0.02121	0.00707	0.0037	0.0363	0	0.05
	Aug	0.0078	0.00972	0.00324	0.0003	0.0152	0	0.03
	Sep	0.0233	0.01732	0.00577	0.01	0.0366	0	0.05
	Otc	0.0456	0.09194	0.03065	-0.0251	0.1162	0.01	0.29
	Total	0.0235	0.04067	0.00479	0.0139	0.033	0	0.29
COD	Mar	50.5556	23.8228	7.94095	32.2437	68.8674	11	72
	Apr	10	1.5	0.5	8.847	11.153	8	13
	May	4	2	0.66667	2.4627	5.5373	2	8
	Jun	14.6667	4.03113	1.34371	11.5681	17.7653	10	21
	Jul	2.2222	2.63523	0.87841	0.1966	4.2478	0	8
	Aug	3.7778	1.64148	0.54716	2.516	5.0395	2	6
	Sep	7.4444	5.72519	1.9084	3.0437	11.8452	2	21
	Otc	19.1111	7.02575	2.34192	13.7106	24.5116	9	31
	Total	13.9722	17.3367	2.04315	9.8983	18.0462	0	72
Fe	Mar	0.0411	0.04106	0.01369	0.0095	0.0727	0	0.1
	Apr	0.1722	0.04684	0.01561	0.1362	0.2082	0.07	0.22
	May	0.0089	0.01691	0.00564	-0.0041	0.0219	0	0.05
	Jun	0.1367	0.07842	0.02614	0.0764	0.1969	0.02	0.29
	Jul	0.0333	0.03391	0.0113	0.0073	0.0594	0	0.09
	Aug	0.0411	0.02892	0.00964	0.0189	0.0633	0	0.09
	Sep	0.0678	0.0441	0.0147	0.0339	0.1017	0.01	0.16
	Otc	0.1	0.0505	0.01683	0.0612	0.1388	0.03	0.16
	Total	0.0751	0.06873	0.0081	0.059	0.0913	0	0.29
Zn	Mar	0.6378	0.3546	0.1182	0.3652	0.9104	0.07	1.15
	Apr	0.6822	0.13989	0.04663	0.5747	0.7898	0.33	0.81
	May	1.5544	0.21361	0.0712	1.3903	1.7186	1.14	1.76
	Jun	0.9211	0.10105	0.03368	0.8434	0.9988	0.77	1.07
	Jul	0.3233	0.1416	0.0472	0.2145	0.4322	0.11	0.55
	Aug	0.5978	0.10414	0.03471	0.5177	0.6778	0.39	0.71
	Sep	0.6344	0.16591	0.0553	0.5069	0.762	0.25	0.79
	Otc	0.8111	0.09089	0.0303	0.7412	0.881	0.68	0.94
	Total	0.7703	0.38192	0.04501	0.6805	0.86	0.07	1.76
Cu	Mar	0.0856	0.05364	0.01788	0.0443	0.1268	0.02	0.18
	Apr	0.0689	0.07672	0.02557	0.0099	0.1279	0	0.26
	May	0.0178	0.02279	0.0076	0.0003	0.0353	0	0.07
	Jun	0.11	0.03674	0.01225	0.0818	0.1382	0.06	0.17
	Jul	0.0333	0.03317	0.01106	0.0078	0.0588	0	0.09
	Aug	0.5322	0.2045	0.06817	0.375	0.6894	0.06	0.71
	Sep	0.04	0.01732	0.00577	0.0267	0.0533	0.02	0.08
	Otc	0.0222	0.02224	0.00741	0.0051	0.0393	0	0.07
	Total	0.1137	0.18005	0.02122	0.0714	0.1561	0	0.71

## Sheet: Dingguohu Park
Indicator	Month	Average Value	Standard Deviation	Bias Standard Error	Error of Mean	95% Confidence Interva	Minimum Value	Maximum Value
					Lower Limit	Upper Limit
WT	Mar	14.352	0.08286	0.32575	14.4687	17.9035	16.1	19.2
	Apr	16.956	0.35773	0.25786	16.2486	17.2862	16.4	17.3
	May	22.889	0.8977	0.148635	24.2486	287.925	22.6	23.6
	Jun	29.778	1.08324	0.38697	35.1475	35.2489	29	30.5
	Jul	31.378	1.57695	0.57632	31.2447	35.1478	30.4	32.6
	Aug	28.844	0.73159	0.24568	25.5585	28.1453	27.5	32.2
	Sep	21.9	0.57677	0.24793	21.4535	23.2787	21	22.9
	Otc	21.756	0.49672	0.24576	21.3239	25.4556	19.9	22.8
	Total	23.4816	0.7254	0.3044	23.7118	58.7989	16.1	32.6
Ch	Mar	13.5556	1.5899	0.52997	12.3335	14.7777	11	16
	Apr	16	1.73205	0.57735	14.6686	17.3314	13	18
	May	22.4444	7.33333	2.44444	16.8075	28.0813	14	35
	Jun	36.1111	24.2046	8.06819	17.5058	54.7164	18	91
	Jul	26	16.2788	5.42627	13.487	38.513	13	61
	Aug	35.8889	17.9753	5.99176	22.0719	49.7059	23	71
	Sep	34.2222	3.45607	1.15202	31.5656	36.8788	30	41
	Otc	37.8889	9.30651	3.10217	30.7353	45.0425	26	56
	Total	27.7639	15.2532	1.79761	24.1795	31.3482	11	91
Tu	Mar	12.1778	3.29271	1.09757	9.6468	14.7088	7.8	19.4
	Apr	19.2444	2.61444	0.87148	17.2348	21.2541	14.6	24.2
	May	35.2222	13.1856	4.39519	25.0869	45.3576	22.8	59.8
	Jun	58.2556	46.5737	15.5246	22.4559	94.0553	24.9	163.8
	Jul	29.7444	26.7623	8.92075	9.1732	50.3157	9.1	88.5
	Aug	52.2444	30.2047	10.0682	29.027	75.4618	31.7	113.2
	Sep	45.8667	5.90424	1.96808	41.3283	50.4051	38.6	56.4
	Otc	47.8556	13.744	4.58134	37.291	58.4201	31.7	78.9
	Total	37.5764	26.6671	3.14274	31.3099	43.8428	7.8	163.8
SS	Mar	14.7778	1.09291	0.3643	13.9377	15.6179	14	17
	Apr	17.1111	0.92796	0.30932	16.3978	17.8244	16	19
	May	21.4444	4.09607	1.36536	18.2959	24.593	17	29
	Jun	28.5556	13.9831	4.66104	17.8072	39.3039	18	60
	Jul	20	8.24621	2.74874	13.6614	26.3386	14	38
	Aug	26.8889	9.26613	3.08871	19.7663	34.0115	21	45
	Sep	25.4444	1.66667	0.55556	24.1633	26.7256	24	29
	Otc	26	4.69042	1.56347	22.3946	29.6054	20	36
	Total	22.5278	8.13612	0.95885	20.6159	24.4397	14	60
PH	Mar	8.57	0.05172	0.01724	8.5302	8.6098	8.46	8.63
	Apr	8.52	0.01225	0.00408	8.5106	8.5294	8.5	8.53
	May	8.5733	0.02958	0.00986	8.5506	8.5961	8.51	8.6
	Jun	8.7033	0.17628	0.05876	8.5678	8.8388	8.4	8.92
	Jul	8.5433	0.26292	0.08764	8.3412	8.7454	8.17	8.9
	Aug	9.0989	0.19114	0.06371	8.952	9.2458	8.82	9.33
	Sep	8.4644	0.09723	0.03241	8.3897	8.5392	8.3	8.56
	Otc	8.4756	0.08472	0.02824	8.4104	8.5407	8.37	8.62
	Total	8.6186	0.23657	0.02788	8.563	8.6742	8.17	9.33
EC	Mar	63.8778	1.12891	0.3763	63.01	64.7455	62.9	66.3
	Apr	61.8222	0.56519	0.1884	61.3878	62.2567	60.7	62.5
	May	64.2556	0.45308	0.15103	63.9073	64.6038	63.7	65.3
	Jun	63.8222	0.58902	0.19634	63.3695	64.275	62.9	64.5
	Jul	22.9333	0.53619	0.17873	22.5212	23.3455	22.6	24.3
	Aug	22.3111	0.24721	0.0824	22.1211	22.5011	21.9	22.7
	Sep	21.7222	0.29059	0.09686	21.4989	21.9456	21.2	22.2
	Otc	22.6333	0.46904	0.15635	22.2728	22.9939	21.9	23.5
	Total	42.9222	20.6874	2.43804	38.0609	47.7835	21.2	66.3
DO	Mar	5.0833	0.77552	0.25851	4.4872	5.6794	3.84	6.08
	Apr	5.0111	0.29885	0.09962	4.7814	5.2408	4.66	5.49
	May	3.9289	0.12693	0.04231	3.8313	4.0265	3.73	4.1
	Jun	3.4	0.22962	0.07654	3.2235	3.5765	3.12	3.87
	Jul	3.0056	0.3027	0.1009	2.7729	3.2382	2.47	3.37
	Aug	4.5111	0.45109	0.15036	4.1644	4.8579	3.97	5.27
	Sep	4.2544	0.36305	0.12102	3.9754	4.5335	3.73	4.88
	Otc	4.9389	0.5675	0.18917	4.5027	5.3751	4.18	5.82
	Total	4.2667	0.83721	0.09867	4.0699	4.4634	2.47	6.08
Algal Density	Mar	609.111	117.216	39.072	519.011	699.211	420	780
	Apr	1641.33	155.647	51.8824	1521.69	1760.97	1389	1803
	May	4461.56	721.803	240.601	3906.73	5016.38	3788	5991
	Jun	8234.78	3640.04	1213.35	5436.8	11032.8	5203	15277
	Jul	2957.44	403.773	134.591	2647.08	3267.81	2342	3533
	Aug	14252.3	1695.91	565.304	12948.7	15555.9	12036	16462
	Sep	7166.67	334.438	111.479	6909.6	7423.74	6641	7588
	Otc	3943.78	1357.18	452.394	2900.55	4987	2885	6310
	Total	5408.38	4393.54	517.783	4375.94	6440.81	420	16462
TN	Mar	0.1611	0.37856	0.12619	-0.1299	0.4521	0	1.16
	Apr	0.1789	0.20763	0.06921	0.0193	0.3385	0	0.58
	May	0.17	0.33083	0.11028	-0.0843	0.4243	0	0.82
	Jun	0.42	0.29189	0.0973	0.1956	0.6444	0	0.94
	Jul	0.4344	0.68072	0.22691	-0.0888	0.9577	0	2.09
	Aug	1.1778	0.91917	0.30639	0.4712	1.8843	0.16	2.66
	Sep	1.4844	0.97654	0.32551	0.7338	2.2351	0.31	2.98
	Otc	1.59	0.67548	0.22516	1.0708	2.1092	0.74	2.78
	Total	0.7021	0.82599	0.09734	0.508	0.8962	0	2.98
TP	Mar	0.0067	0.01323	0.00441	-0.0035	0.0168	0	0.04
	Apr	0.0033	0.00707	0.00236	-0.0021	0.0088	0	0.02
	May	0.0011	0.00333	0.00111	-0.0015	0.0037	0	0.01
	Jun	0.0722	0.03962	0.01321	0.0418	0.1027	0.03	0.14
	Jul	0.0256	0.00882	0.00294	0.0188	0.0323	0.01	0.04
	Aug	0.0278	0.01394	0.00465	0.0171	0.0385	0.01	0.05
	Sep	0.0489	0.01691	0.00564	0.0359	0.0619	0.01	0.07
	Otc	0.05	0.01225	0.00408	0.0406	0.0594	0.03	0.07
	Total	0.0294	0.02955	0.00348	0.0225	0.0364	0	0.14
COD	Mar	45.8889	18.2855	6.09518	31.8334	59.9444	21	72
	Apr	13.5556	4.18662	1.39554	10.3374	16.7737	9	23
	May	9.8889	1.76383	0.58794	8.5331	11.2447	7	12
	Jun	28.2222	5.21483	1.73828	24.2137	32.2307	23	37
	Jul	3.2222	1.71594	0.57198	1.9032	4.5412	1	7
	Aug	11.7778	2.53859	0.8462	9.8264	13.7291	8	17
	Sep	12.5556	9.05692	3.01897	5.5938	19.5173	5	36
	Otc	6.7778	8.22766	2.74255	0.4534	13.1021	0	27
	Total	16.4861	15.286	1.80147	12.8941	20.0781	0	72
Fe	Mar	0.0656	0.04096	0.01365	0.0341	0.097	0	0.13
	Apr	0.2044	0.08974	0.02991	0.1355	0.2734	0.12	0.38
	May	0.1422	0.09935	0.03312	0.0659	0.2186	0.03	0.28
	Jun	0.2722	0.17057	0.05686	0.1411	0.4033	0.12	0.59
	Jul	0.1089	0.06547	0.02182	0.0586	0.1592	0.05	0.26
	Aug	0.2844	0.13211	0.04404	0.1829	0.386	0.16	0.51
	Sep	0.2844	0.11674	0.03891	0.1947	0.3742	0.13	0.5
	Otc	0.2133	0.08515	0.02838	0.1479	0.2788	0.08	0.34
	Total	0.1969	0.12861	0.01516	0.1667	0.2272	0	0.59
Zn	Mar	0.1867	0.16978	0.05659	0.0562	0.3172	0	0.46
	Apr	0.3378	0.20266	0.06755	0.182	0.4936	0.03	0.53
	May	0.95	0.38917	0.12972	0.6509	1.2491	0.25	1.39
	Jun	0.3922	0.09692	0.03231	0.3177	0.4667	0.26	0.55
	Jul	0.0744	0.08443	0.02814	0.0095	0.1393	0	0.22
	Aug	0.1433	0.0911	0.03037	0.0733	0.2134	0.02	0.26
	Sep	0.11	0.11336	0.03779	0.0229	0.1971	0	0.32
	Otc	0.1278	0.10521	0.03507	0.0469	0.2087	0	0.29
	Total	0.2903	0.32354	0.03813	0.2143	0.3663	0	1.39
Cu	Mar	0.1033	0.04213	0.01404	0.0709	0.1357	0.02	0.17
	Apr	0.0811	0.01269	0.00423	0.0714	0.0909	0.06	0.1
	May	0.1156	0.02603	0.00868	0.0955	0.1356	0.09	0.17
	Jun	0.1178	0.0748	0.02493	0.0603	0.1753	0.05	0.26
	Jul	0.0644	0.05388	0.01796	0.023	0.1059	0.02	0.19
	Aug	0.1456	0.05659	0.01886	0.1021	0.1891	0.09	0.25
	Sep	0.1211	0.02088	0.00696	0.1051	0.1372	0.08	0.14
	Otc	0.0878	0.02167	0.00722	0.0711	0.1044	0.05	0.13
	Total	0.1046	0.04806	0.00566	0.0933	0.1159	0.02	0.26

## Sheet: Renmin Park
Indicator	Month	Average Value	Standard Deviation	Bias Standard Error	Error of Mean	95% Confidence Interva	Minimum Value	Maximum Value
					Lower Limit	Upper Limit
WT	Mar	16.62	1.03296	0.46195	15.3374	17.9026	15.5	17.6
	Apr	17.7857	0.49473	0.18699	17.3282	18.2433	17	18.5
	May	26.825	1.38229	0.48871	25.6694	27.9806	25.4	28.6
	Jun	34.6	1.06904	0.37796	33.7063	35.4937	33.2	36.5
	Jul	32.7625	1.68856	0.597	31.3508	34.1742	31	35.8
	Aug	26.7	0.71714	0.25355	26.1005	27.2995	25.7	28.1
	Sep	24.0125	0.48532	0.17159	23.6068	24.4182	23.5	24.7
	Otc	21.825	0.5994	0.21192	21.3239	22.3261	20.6	22.5
	Total	25.69	5.96495	0.77007	24.1491	27.2309	15.5	36.5
Ch	Mar	16.4	2.07364	0.92736	13.8252	18.9748	14	19
	Apr	19.7143	8.01487	3.02934	12.3018	27.1268	13	33
	May	16.875	6.64267	2.34854	11.3216	22.4284	12	32
	Jun	27	7.87401	2.78388	20.4172	33.5828	18	43
	Jul	14.25	1.28174	0.45316	13.1784	15.3216	12	16
	Aug	21.625	2.38672	0.84383	19.6297	23.6203	19	25
	Sep	18	1.19523	0.42258	17.0008	18.9992	16	20
	Otc	12.875	2.85044	1.00778	10.492	15.258	9	18
	Total	18.4167	6.34139	0.81867	16.7785	20.0548	9	43
Tu	Mar	20.22	5.50382	2.46138	13.3861	27.0539	13.9	26.9
	Apr	27.1286	15.8837	6.00348	12.4386	41.8186	12.6	53.6
	May	27.55	14.6641	5.18456	15.2905	39.8095	16.7	60.5
	Jun	39.3125	11.9258	4.2164	29.3423	49.2827	20.7	57.7
	Jul	11.5375	3.27411	1.15757	8.8003	14.2747	7.8	18
	Aug	30.1	5.21591	1.8441	25.7394	34.4606	24.2	37.2
	Sep	19.1375	3.03265	1.0722	16.6021	21.6729	14.6	23.5
	Otc	11.45	3.18209	1.12504	8.7897	14.1103	6.4	16
	Total	23.395	12.7694	1.64853	20.0963	26.6937	6.4	60.5
SS	Mar	16.6	1.94936	0.87178	14.1796	19.0204	14	18
	Apr	19.1429	4.59814	1.73793	14.8903	23.3954	15	27
	May	18.875	4.42194	1.56339	15.1782	22.5718	16	29
	Jun	25.25	4.13176	1.4608	21.7958	28.7042	21	34
	Jul	14.25	1.28174	0.45316	13.1784	15.3216	12	16
	Aug	20	1.69031	0.59761	18.5869	21.4131	18	22
	Sep	16.875	1.45774	0.51539	15.6563	18.0937	15	19
	Otc	14.5	1.19523	0.42258	13.5008	15.4992	12	16
	Total	18.25	4.41348	0.56978	17.1099	19.3901	12	34
PH	Mar	8.684	0.09864	0.04411	8.5615	8.8065	8.57	8.83
	Apr	8.7143	0.01134	0.00429	8.7038	8.7248	8.7	8.73
	May	8.4363	0.01847	0.00653	8.4208	8.4517	8.4	8.46
	Jun	8.3975	0.03327	0.01176	8.3697	8.4253	8.35	8.43
	Jul	9.1413	0.81907	0.28958	8.4565	9.826	7.94	9.9
	Aug	9.3013	0.10021	0.03543	9.2175	9.385	9.13	9.41
	Sep	8.37	0.06845	0.0242	8.3128	8.4272	8.22	8.43
	Otc	8.6425	0.1504	0.05318	8.5168	8.7682	8.28	8.74
	Total	8.7122	0.44411	0.05733	8.5974	8.8269	7.94	9.9
EC	Mar	162.16	2.51754	1.12588	159.034	165.286	159.1	165.7
	Apr	158.6	1.17615	0.44454	157.512	159.688	157.3	160.3
	May	174.887	0.65995	0.23333	174.336	175.439	173.9	176
	Jun	179.925	1.48011	0.5233	178.688	181.162	178	182
	Jul	20.15	12.3219	4.35644	9.8487	30.4513	14.8	50.5
	Aug	40.75	1.85549	0.65602	39.1988	42.3012	38.9	43.8
	Sep	51.7125	1.63396	0.57769	50.3465	53.0785	49.4	54.1
	Otc	51.6625	1.86006	0.65763	50.1075	53.2175	48.5	53.8
	Total	101.228	65.981	8.51811	84.1836	118.273	14.8	182
DO	Mar	5.74	1.19633	0.53501	4.2546	7.2254	4.33	7.65
	Apr	5.2271	0.39723	0.15014	4.8598	5.5945	4.7	5.7
	May	3.795	0.39308	0.13898	3.4664	4.1236	3.3	4.28
	Jun	3.1825	0.31463	0.11124	2.9195	3.4455	2.79	3.67
	Jul	4.0525	0.77748	0.27488	3.4025	4.7025	2.68	5.1
	Aug	6.07	0.35976	0.1272	5.7692	6.3708	5.65	6.62
	Sep	4.3062	0.48814	0.17258	3.8982	4.7143	3.64	4.9
	Otc	5.6463	0.43857	0.15506	5.2796	6.0129	4.96	6.45
	Total	4.6952	1.1327	0.14623	4.4026	4.9878	2.68	7.65
Algal Density	Mar	1307.2	166.444	74.4361	1100.53	1513.87	1046	1452
	Apr	1728.86	509.123	192.43	1258	2199.72	1179	2538
	May	2150.12	251.346	88.8644	1939.99	2360.26	1905	2698
	Jun	3553.75	429.887	151.988	3194.36	3913.14	2723	4033
	Jul	7814.12	4742.63	1676.77	3849.19	11779.1	3827	18600
	Aug	15153.8	3409.63	1205.49	12303.2	18004.3	11280	20798
	Sep	15303.9	319.637	113.009	15036.7	15571.1	14906	15862
	Otc	7308.62	585.984	207.177	6818.73	7798.52	6758	8362
	Total	7148.53	5783.25	746.614	5654.56	8642.5	1046	20798
TN	Mar	0.006	0.01342	0.006	-0.0107	0.0227	0	0.03
	Apr	0.0157	0.02936	0.0111	-0.0114	0.0429	0	0.08
	May	0.0113	0.03182	0.01125	-0.0154	0.0379	0	0.09
	Jun	0	0	0	0	0	0	0
	Jul	0.3488	0.52092	0.18417	-0.0867	0.7842	0	1.16
	Aug	0.7938	0.94483	0.33405	0.0038	1.5837	0	2.76
	Sep	1.1325	1.07777	0.38105	0.2315	2.0335	0.13	3.26
	Otc	1.5288	0.99885	0.35315	0.6937	2.3638	0	2.94
	Total	0.511	0.84955	0.10968	0.2915	0.7305	0	3.26
TP	Mar	0.004	0.00548	0.00245	-0.0028	0.0108	0	0.01
	Apr	0	0	0	0	0	0	0
	May	0	0	0	0	0	0	0
	Jun	0.035	0.01852	0.00655	0.0195	0.0505	0.01	0.07
	Jul	0.0475	0.01282	0.00453	0.0368	0.0582	0.03	0.07
	Aug	0.0313	0.00991	0.0035	0.023	0.0395	0.02	0.05
	Sep	0.0288	0.00354	0.00125	0.0258	0.0317	0.02	0.03
	Otc	0.0525	0.0684	0.02418	-0.0047	0.1097	0.02	0.22
	Total	0.0263	0.03189	0.00412	0.0181	0.0346	0	0.22
COD	Mar	32.6	31.0612	13.891	-5.9676	71.1676	8	68
	Apr	15.4286	1.39728	0.52812	14.1363	16.7208	14	18
	May	10.25	1.28174	0.45316	9.1784	11.3216	9	13
	Jun	18.375	4.27409	1.51112	14.8018	21.9482	10	25
	Jul	7.5	2.61861	0.92582	5.3108	9.6892	4	10
	Aug	23	1.69031	0.59761	21.5869	24.4131	20	25
	Sep	22.375	4.10357	1.45083	18.9443	25.8057	15	28
	Otc	25.875	12.654	4.47388	15.2959	36.4541	13	45
	Total	18.8333	12.0735	1.55868	15.7144	21.9522	4	68
Fe	Mar	0.1	0.07616	0.03406	0.0054	0.1946	0	0.21
	Apr	0.1643	0.11267	0.04259	0.0601	0.2685	0.06	0.34
	May	0.21	0.07071	0.025	0.1509	0.2691	0.14	0.36
	Jun	0.1175	0.02121	0.0075	0.0998	0.1352	0.09	0.16
	Jul	0.0375	0.04921	0.0174	-0.0036	0.0786	0	0.14
	Aug	0.1838	0.03962	0.01401	0.1506	0.2169	0.14	0.26
	Sep	0.1075	0.08013	0.02833	0.0405	0.1745	0.03	0.26
	Otc	0.07	0.04899	0.01732	0.029	0.111	0	0.13
	Total	0.1243	0.08386	0.01083	0.1027	0.146	0	0.36
Zn	Mar	0.508	0.20523	0.09178	0.2532	0.7628	0.25	0.76
	Apr	0.7014	0.0467	0.01765	0.6582	0.7446	0.64	0.76
	May	1.5038	0.12328	0.04359	1.4007	1.6068	1.27	1.64
	Jun	1.3388	0.28402	0.10042	1.1013	1.5762	0.86	1.58
	Jul	0.0138	0.02669	0.00944	-0.0086	0.0361	0	0.07
	Aug	0.125	0.06392	0.0226	0.0716	0.1784	0.02	0.18
	Sep	0.2538	0.08228	0.02909	0.185	0.3225	0.14	0.33
	Otc	0.2513	0.1531	0.05413	0.1233	0.3792	0.08	0.58
	Total	0.589	0.56135	0.07247	0.444	0.734	0	1.64
Cu	Mar	0.09	0.07969	0.03564	-0.0089	0.1889	0.04	0.23
	Apr	0.0729	0.02928	0.01107	0.0458	0.0999	0.04	0.11
	May	0.0588	0.01808	0.00639	0.0436	0.0739	0.04	0.09
	Jun	0.0538	0.02264	0.008	0.0348	0.0727	0.03	0.09
	Jul	0.0575	0.03536	0.0125	0.0279	0.0871	0.02	0.11
	Aug	0.145	0.04036	0.01427	0.1113	0.1787	0.08	0.19
	Sep	0.0713	0.02475	0.00875	0.0506	0.0919	0.05	0.12
	Otc	0.0337	0.01302	0.0046	0.0229	0.0446	0.02	0.05
	Total	0.072	0.0458	0.00591	0.0602	0.0838	0.02	0.23
